# Supplementary material for: Skin Infection Pathogenicity Associated with a Canine Microbiome Resident: Polygenic Architecture of Virulence Factors in Staphylococcus pseudintermedius
Source: Antibiotics (Basel). 2026 Jul 22;15(7):712. doi: 10.3390/antibiotics15070712 (PMC13404703; doi:10.3390/antibiotics15070712)
Supplement: Supplementary file 1 [file antibiotics-15-00712-s001.zip]

Archive with 8 entries (8 files):
- Supplementary_Data_1.xlsx
- Supplementary_Data_2.xlsx
- Supplementary_Data_3.xlsx
- Supplementary_Data_4.xlsx
- Supplementary_Data_5.xlsx
- Supplementary_Data_6.xlsx
- Supplementary_Data_7.xlsx
- Supplementary_file.pdf
