# Supplementary material for: Skin Infection Pathogenicity Associated with a Canine Microbiome Resident: Polygenic Architecture of Virulence Factors in Staphylococcus pseudintermedius
Source: Antibiotics (Basel). 2026 Jul 22;15(7):712. doi: 10.3390/antibiotics15070712 (PMC13404703; doi:10.3390/antibiotics15070712)
Supplement: Supplementary file 1 [file antibiotics-15-00712-s001.zip › Supplementary_Data_1.xlsx]

## Sheet: Metadata_genome_composition
Composition, and metadata of the Staphylococcus pseudintermedius isolate collection used in this study. The dataset comprises 559 SSTI isolates and 276 asymptomatic carriage isolates, enabling the analysis of niche-specific genomic adaptations and the discrimination of infection-associated genetic signatures from background variation.
Biosample ID	Assembly Source	SRA ID	Bioproject ID	Organism	Strain	Isolation Source	Host	Host Disease	Isolate Status	Isolation Country	Isolation Date	Completeness	Contamination	Contig N50	Genome Size	GC Content	Total Coding Sequences	Total Contigs	Max Contig Length
SAMN17102143	Refseq	GCF_031853845.1	PRJNA685966	Staphylococcus pseudintermedius	DSP035	Skin Swab	Dog	Pyoderma	Diseased	Argentina	2019-03	100	0.55	175334	2789203	0.37	2711	68	485651
SAMN17102142	Refseq	GCF_030254625.1	PRJNA685966	Staphylococcus pseudintermedius	DSP034	Skin Swab	Dog	Pyoderma	Diseased	Argentina	2018-12	100	0.96	2800315	2800315	0.37	2650	1	2800315
SAMN17102140	Refseq	GCF_041946605.1	PRJNA685966	Staphylococcus pseudintermedius	DSP030	Skin Swab	Dog	Pyoderma	Diseased	Argentina	2018-10	100	0	154498	2632650	0.37	2466	55	328805
SAMN17102141	Refseq	GCF_041946585.1	PRJNA685966	Staphylococcus pseudintermedius	DSP032	Skin Swab	Dog	Pyoderma	Diseased	Argentina	2019-01	100	0	190599	2488793	0.38	2283	34	400910
SAMN44732016	Refseq	GCF_002766955.1	PRJNA1185906	Staphylococcus pseudintermedius	Canine_10__RA5258	skin	Canine	Skin infection	Diseased	Australia	2022-07	100	0.02	125179	2571729	0.37	2416	101	214334
SAMN44732031	Refseq	GCF_002767365.1	PRJNA1185906	Staphylococcus pseudintermedius	Canine_33__RA5281	skin	Canine	Skin infection	Diseased	Australia	2023-03	100	0	147362	2560796	0.37	2412	90	288637
SAMN44732032	Refseq	GCF_002767245.1	PRJNA1185906	Staphylococcus pseudintermedius	Canine_35__RA5283	skin	Canine	Skin infection	Diseased	Australia	2023-03	100	0	140560	2557962	0.37	2406	94	413241
SAMN44732013	Refseq	GCF_002766935.1	PRJNA1185906	Staphylococcus pseudintermedius	Canine_7__RA5255	skin	Canine	Skin infection	Diseased	Australia	2022-07	100	0.12	110217	2752300	0.37	2693	91	281144
SAMN44732014	Refseq	GCF_002766945.1	PRJNA1185906	Staphylococcus pseudintermedius	Canine_8__RA5256	skin	Canine	Skin infection	Diseased	Australia	2022-06	100	0.01	131956	2726425	0.37	2643	95	280909
SAMN44732018	Refseq	GCF_002766965.1	PRJNA1185906	Staphylococcus pseudintermedius	Canine_12__RA5260	skin	Canine	Skin infection	Diseased	Australia	2022-09	100	0.02	111097	2711964	0.37	2646	84	281038
SAMN44732019	Refseq	GCF_002767115.1	PRJNA1185906	Staphylococcus pseudintermedius	Canine_13__RA5261	skin	Canine	Skin infection	Diseased	Australia	2022-08	100	0.02	138706	2707381	0.37	2641	89	332654
SAMN44732021	Refseq	GCF_002767135.1	PRJNA1185906	Staphylococcus pseudintermedius	Canine_17__RA5265	skin	Canine	Skin infection	Diseased	Australia	2022-09	100	0.01	111317	2703786	0.37	2604	81	280330
SAMN44732027	Refseq	GCF_002767145.1	PRJNA1185906	Staphylococcus pseudintermedius	Canine_25__RA5273	skin	Canine	Skin infection	Diseased	Australia	2023-01	100	0.02	144494	2655322	0.37	2551	90	332654
SAMN44732029	Refseq	GCF_002767125.1	PRJNA1185906	Staphylococcus pseudintermedius	Canine_30__RA5278	skin	Canine	Skin infection	Diseased	Australia	2023-03	100	0.15	131043	2749338	0.37	2692	98	235001
SAMN44732030	Refseq	GCF_002767355.1	PRJNA1185906	Staphylococcus pseudintermedius	Canine_32__RA5280	skin	Canine	Skin infection	Diseased	Australia	2023-03	100	0.11	123753	2747209	0.37	2685	82	280332
SAMN44732033	Refseq	GCF_002767375.1	PRJNA1185906	Staphylococcus pseudintermedius	Canine_36__RA5284	skin	Canine	Skin infection	Diseased	Australia	2023-04	100	0.12	101890	2752935	0.37	2701	87	281687
SAMN44732035	Refseq	GCF_002767295.1	PRJNA1185906	Staphylococcus pseudintermedius	Canine_38__RA5286	skin	Canine	Skin infection	Diseased	Australia	2023-04	100	0.1	123856	2782019	0.37	2744	95	280332
SAMN44732038	Refseq	GCF_002767475.1	PRJNA1185906	Staphylococcus pseudintermedius	Canine_43__RA5291	skin	Canine	Skin infection	Diseased	Australia	2022-01	100	0.11	131782	2759658	0.37	2712	84	308577
SAMN44732039	Refseq	GCF_002767485.1	PRJNA1185906	Staphylococcus pseudintermedius	Canine_44__RA5292	skin	Canine	Skin infection	Diseased	Australia	2022-03	100	0.11	139070	2752895	0.37	2702	98	238632
SAMN44732045	Refseq	GCF_002767445.1	PRJNA1185906	Staphylococcus pseudintermedius	Canine_50__RA5298	skin	Canine	Skin infection	Diseased	Australia	2023-04	100	0.11	123620	2756891	0.37	2718	108	285961
SAMN44732022	Refseq	GCF_002767055.1	PRJNA1185906	Staphylococcus pseudintermedius	Canine_18__RA5266	skin	Canine	Skin infection	Diseased	Australia	2022-10	100	0.03	138057	2627565	0.37	2511	75	446644
SAMN44732020	Refseq	GCF_002767065.1	PRJNA1185906	Staphylococcus pseudintermedius	Canine_15__RA5263	skin	Canine	Skin infection	Diseased	Australia	2022-08	100	0.18	110935	2704525	0.37	2627	72	440071
SAMN44732011	Refseq	GCF_006406245.1	PRJNA1185906	Staphylococcus pseudintermedius	Canine_5__RA5253	skin	Canine	Skin infection	Diseased	Australia	2022-07	100	0.02	106411	2620431	0.37	2436	37	332939
SAMN15182569	Bactopia	SRR11960721	PRJNA637915	Staphylococcus pseudintermedius	NA	Foot pad	Dog	Pododermatitis	Diseased	Australia	2013-05-04	100	0.49	133968	2587951	0.37	2454	50	250037
SAMN15182570	Bactopia	SRR11960719	PRJNA637915	Staphylococcus pseudintermedius	NA	Pustule between toes	Dog	Pododermatitis	Diseased	Australia	2016-05-03	100	0.49	102814	2590492	0.37	2459	56	158934
SAMN15182571	Bactopia	SRR11960718	PRJNA637915	Staphylococcus pseudintermedius	NA	Pustule between toes	Dog	Pododermatitis	Diseased	Australia	2016-05-03	100	0.49	124895	2589884	0.37	2453	45	312883
SAMN15182567	Bactopia	SRR11960723	PRJNA637915	Staphylococcus pseudintermedius	NA	Pustules on feet and legs	Dog	Pyoderma	Diseased	Australia	2013-05-19	100	0.49	126142	2589249	0.37	2458	49	239616
SAMN15182562	Bactopia	SRR11960728	PRJNA637915	Staphylococcus pseudintermedius	NA	Wound swab	Dog	Pyoderma	Diseased	Australia	2007-05-25	100	0.01	111834	2585975	0.37	2432	46	304986
SAMN15182591	Bactopia	SRR11960696	PRJNA637915	Staphylococcus pseudintermedius	NA	nasal swab	Cat	Carriage	Healthy	Australia	2017-05-24	100	0.65	40974	2695786	0.37	2627	132	140493
SAMN15182592	Bactopia	SRR11960695	PRJNA637915	Staphylococcus pseudintermedius	NA	nasal swab	Cat	Carriage	Healthy	Australia	2017-05-24	100	0.71	44668	2696749	0.37	2619	126	141397
SAMN15182597	Bactopia	SRR11960690	PRJNA637915	Staphylococcus pseudintermedius	NA	nasal swab	Cat	Carriage	Healthy	Australia	2017-05-24	100	0.74	40903	2694503	0.37	2622	135	141244
SAMN15182598	Bactopia	SRR11960689	PRJNA637915	Staphylococcus pseudintermedius	NA	Rectal Swab	Cat	Carriage	Healthy	Australia	2017-05-24	100	0.67	47152	2700830	0.37	2627	123	157743
SAMN15182599	Bactopia	SRR11960688	PRJNA637915	Staphylococcus pseudintermedius	NA	nasal swab	Cat	Carriage	Healthy	Australia	2017-05-24	100	0.68	68738	2707463	0.37	2618	82	313695
SAMN15182600	Bactopia	SRR11960686	PRJNA637915	Staphylococcus pseudintermedius	NA	nasal swab	Cat	Carriage	Healthy	Australia	2017-05-24	100	0.74	99179	2709026	0.37	2608	59	313672
SAMN15182550	Bactopia	SRR11960732	PRJNA637915	Staphylococcus pseudintermedius	NA	nasal swab	Dog	Carriage	Healthy	Australia	2016-05-04	100	0.52	84849	2719586	0.37	2626	59	204152
SAMN15182551	Bactopia	SRR11960731	PRJNA637915	Staphylococcus pseudintermedius	NA	Rectal Swab	Dog	Carriage	Healthy	Australia	2016-05-04	100	0.57	40421	2708164	0.37	2639	132	145928
SAMN15182556	Bactopia	SRR11960676	PRJNA637915	Staphylococcus pseudintermedius	NA	Rectal Swab	Dog	Carriage	Healthy	Australia	2016-05-25	100	0.74	40314	2633733	0.37	2550	156	116298
SAMN15182557	Bactopia	SRR11960665	PRJNA637915	Staphylococcus pseudintermedius	NA	nasal swab	Dog	Carriage	Healthy	Australia	2016-05-25	100	0.06	52345	2642679	0.37	2538	124	141318
SAMN15182558	Bactopia	SRR11960654	PRJNA637915	Staphylococcus pseudintermedius	NA	Rectal Swab	Dog	Carriage	Healthy	Australia	2016-05-25	100	0.77	65242	2645309	0.37	2534	111	155922
SAMN15182559	Bactopia	SRR11960652	PRJNA637915	Staphylococcus pseudintermedius	NA	Rectal Swab	Dog	Carriage	Healthy	Australia	2016-05-05	100	0.86	66490	2639757	0.37	2532	96	170729
SAMN09708394	Refseq	GCF_964379115.1	PRJNA482500	Staphylococcus pseudintermedius	ST496-1	nares	Dog	Carriage	Healthy	Australia	2015	100	0.33	122461	2667208	0.37	2571	65	369804
SAMN15182560	Bactopia	SRR11960730	PRJNA637915	Staphylococcus pseudintermedius	NA	Rectal Swab	Dog	Carriage	Healthy	Australia	2017-05-14	100	0.43	71829	2567398	0.37	2434	79	252044
SAMN09708400	Refseq	GCF_903992465.1	PRJNA482500	Staphylococcus pseudintermedius	ST64-2	Oral cavity	Dog	Carriage	Healthy	Australia	2016	100	0	149280	2623448	0.37	2494	61	357785
SAMN15182561	Bactopia	SRR11960729	PRJNA637915	Staphylococcus pseudintermedius	NA	nasal swab	Dog	Carriage	Healthy	Australia	2017-05-28	100	0.53	142985	2690816	0.37	2600	38	300725
SAMN15182564	Bactopia	SRR11960726	PRJNA637915	Staphylococcus pseudintermedius	NA	nasal swab	Dog	Carriage	Healthy	Australia	2016-05-05	100	0.52	91797	2569326	0.37	2444	67	223401
SAMN15182565	Bactopia	SRR11960725	PRJNA637915	Staphylococcus pseudintermedius	NA	Rectal Swab	Dog	Carriage	Healthy	Australia	2016-05-05	100	0.51	61863	2556611	0.37	2448	113	147531
SAMN15182566	Bactopia	SRR11960724	PRJNA637915	Staphylococcus pseudintermedius	NA	nasal swab	Dog	Carriage	Healthy	Australia	2016-05-05	100	0.52	64972	2560726	0.37	2439	99	169747
SAMN15182572	Bactopia	SRR11960717	PRJNA637915	Staphylococcus pseudintermedius	NA	nasal swab	Dog	Carriage	Healthy	Australia	2016-05-08	100	0.42	56455	2607067	0.37	2467	92	169858
SAMN15182573	Bactopia	SRR11960716	PRJNA637915	Staphylococcus pseudintermedius	NA	nasal swab	Dog	Carriage	Healthy	Australia	2016-05-09	100	0.41	43476	2644056	0.37	2542	125	172268
SAMN15182574	Bactopia	SRR11960715	PRJNA637915	Staphylococcus pseudintermedius	NA	nasal swab	Dog	Carriage	Healthy	Australia	2016-05-11	100	0.5	99119	2617288	0.37	2461	64	336798
SAMN15182575	Bactopia	SRR11960714	PRJNA637915	Staphylococcus pseudintermedius	NA	Rectal Swab	Dog	Carriage	Healthy	Australia	2016-05-11	100	0.43	99119	2615849	0.37	2463	66	336696
SAMN15182580	Bactopia	SRR11960708	PRJNA637915	Staphylococcus pseudintermedius	NA	nasal swab	Dog	Carriage	Healthy	Australia	2016-05-25	100	0.76	105514	2711110	0.37	2620	66	190108
SAMN15182590	Bactopia	SRR11960697	PRJNA637915	Staphylococcus pseudintermedius	NA	nasal swab	Dog	Carriage	Healthy	Australia	2017-05-24	100	0.75	40968	2694975	0.37	2611	127	134864
SAMN15182602	Bactopia	SRR11960684	PRJNA637915	Staphylococcus pseudintermedius	NA	Rectal Swab	Dog	Carriage	Healthy	Australia	2017-05-14	100	0.62	81828	2692942	0.37	2599	91	189612
SAMN15182603	Bactopia	SRR11960683	PRJNA637915	Staphylococcus pseudintermedius	NA	nasal swab	Dog	Carriage	Healthy	Australia	2017-05-14	100	0.52	106214	2659658	0.37	2539	57	377947
SAMN15182604	Bactopia	SRR11960682	PRJNA637915	Staphylococcus pseudintermedius	NA	Rectal Swab	Dog	Carriage	Healthy	Australia	2017-05-14	100	0.52	57954	2657551	0.37	2545	95	171930
SAMN15182605	Bactopia	SRR11960681	PRJNA637915	Staphylococcus pseudintermedius	NA	Rectal Swab	Dog	Carriage	Healthy	Australia	2017-05-12	100	0.94	80854	2740119	0.37	2665	69	336692
SAMN15182606	Bactopia	SRR11960680	PRJNA637915	Staphylococcus pseudintermedius	NA	nasal swab	Dog	Carriage	Healthy	Australia	2017-05-12	100	0.77	54212	2719164	0.37	2652	131	171999
SAMN15182607	Bactopia	SRR11960679	PRJNA637915	Staphylococcus pseudintermedius	NA	nasal swab	Dog	Carriage	Healthy	Australia	2017-05-12	100	0.33	75095	2740106	0.37	2657	73	239495
SAMN15182608	Bactopia	SRR11960678	PRJNA637915	Staphylococcus pseudintermedius	NA	nasal swab	Dog	Carriage	Healthy	Australia	2017-05-12	100	0.26	99123	2722329	0.37	2636	69	406196
SAMN15182609	Bactopia	SRR11960677	PRJNA637915	Staphylococcus pseudintermedius	NA	nasal swab	Dog	Carriage	Healthy	Australia	2017-05-12	100	0.47	116635	2664324	0.37	2536	61	411845
SAMN15182610	Bactopia	SRR11960675	PRJNA637915	Staphylococcus pseudintermedius	NA	Rectal Swab	Dog	Carriage	Healthy	Australia	2017-05-12	100	0.49	107563	2659869	0.37	2528	59	406034
SAMN15182611	Bactopia	SRR11960674	PRJNA637915	Staphylococcus pseudintermedius	NA	Rectal Swab	Dog	Carriage	Healthy	Australia	2017-05-28	100	0.48	106125	2659636	0.37	2544	67	205736
SAMN15182612	Bactopia	SRR11960673	PRJNA637915	Staphylococcus pseudintermedius	NA	nasal swab	Dog	Carriage	Healthy	Australia	2017-05-28	100	0.73	107563	2728268	0.37	2631	70	239479
SAMN15182613	Bactopia	SRR11960672	PRJNA637915	Staphylococcus pseudintermedius	NA	Rectal Swab	Dog	Carriage	Healthy	Australia	2017-05-28	100	0.73	99179	2727751	0.37	2645	74	239542
SAMN15182615	Bactopia	SRR11960670	PRJNA637915	Staphylococcus pseudintermedius	NA	nasal swab	Dog	Carriage	Healthy	Australia	2016-05-04	100	0.35	111751	2544114	0.37	2358	49	283157
SAMN15182616	Bactopia	SRR11960669	PRJNA637915	Staphylococcus pseudintermedius	NA	Rectal Swab	Dog	Carriage	Healthy	Australia	2016-05-25	100	0.4	92290	2522074	0.37	2348	68	280672
SAMN15182617	Bactopia	SRR11960668	PRJNA637915	Staphylococcus pseudintermedius	NA	nasal swab	Dog	Carriage	Healthy	Australia	2016-05-31	100	0.42	71566	2540064	0.37	2368	66	169657
SAMN15182618	Bactopia	SRR11960667	PRJNA637915	Staphylococcus pseudintermedius	NA	nasal swab	Dog	Carriage	Healthy	Australia	2016-05-08	100	0.01	71268	2578410	0.37	2428	74	172758
SAMN15182619	Bactopia	SRR11960666	PRJNA637915	Staphylococcus pseudintermedius	NA	Rectal Swab	Dog	Carriage	Healthy	Australia	2016-05-08	100	0.01	95032	2584343	0.37	2425	53	264734
SAMN15182620	Bactopia	SRR11960664	PRJNA637915	Staphylococcus pseudintermedius	NA	nasal swab	Dog	Carriage	Healthy	Australia	2016-05-24	100	0.54	86826	2580083	0.37	2432	84	263422
SAMN15182621	Bactopia	SRR11960663	PRJNA637915	Staphylococcus pseudintermedius	NA	nasal swab	Dog	Carriage	Healthy	Australia	2016-05-04	100	0.4	102678	2583433	0.37	2419	48	189095
SAMN15182622	Bactopia	SRR11960662	PRJNA637915	Staphylococcus pseudintermedius	NA	Rectal Swab	Dog	Carriage	Healthy	Australia	2016-05-04	100	0.42	111819	2586016	0.37	2421	45	283720
SAMN15182623	Bactopia	SRR11960661	PRJNA637915	Staphylococcus pseudintermedius	NA	Rectal Swab	Dog	Carriage	Healthy	Australia	2016-05-18	100	0.01	54499	2542080	0.37	2380	118	167712
SAMN15182625	Bactopia	SRR11960659	PRJNA637915	Staphylococcus pseudintermedius	NA	Rectal Swab	Dog	Carriage	Healthy	Australia	2017-05-27	100	0.39	53530	2539513	0.37	2366	83	225524
SAMN15182626	Bactopia	SRR11960658	PRJNA637915	Staphylococcus pseudintermedius	NA	Skin Swab	Dog	Carriage	Healthy	Australia	2017-05-27	100	0.41	45713	2537348	0.37	2373	111	114358
SAMN15182627	Bactopia	SRR11960657	PRJNA637915	Staphylococcus pseudintermedius	NA	Rectal Swab	Dog	Carriage	Healthy	Australia	2017-05-28	100	0.6	100993	2586221	0.37	2421	52	324800
SAMN09708406	Refseq	GCF_903992045.1	PRJNA482500	Staphylococcus pseudintermedius	ST749	nares	Dog	Carriage	Healthy	Australia	2017	100	0	305077	2521252	0.38	2334	28	633898
SAMN09708411	Refseq	GCF_903991935.1	PRJNA482500	Staphylococcus pseudintermedius	ST64-5	nares	Dog	Carriage	Healthy	Australia	2017	100	0.03	261169	2588831	0.37	2464	51	373301
SAMN09708404	Refseq	GCF_903992015.1	PRJNA482500	Staphylococcus pseudintermedius	ST751	Oral cavity	Dog	Carriage	Healthy	Australia	2016	100	0	140874	2560330	0.37	2405	57	497995
SAMN09708409	Refseq	GCF_903992155.1	PRJNA482500	Staphylococcus pseudintermedius	ST64-4	Oral cavity	Dog	Carriage	Healthy	Australia	2017	100	0.03	145804	2560300	0.37	2408	39	362617
SAMN09708412	Refseq	GCF_903992175.1	PRJNA482500	Staphylococcus pseudintermedius	ST64-6	Oral cavity	Dog	Carriage	Healthy	Australia	2017	100	0	325805	2547259	0.38	2413	34	642060
SAMN09708398	Refseq	GCF_903992445.1	PRJNA482500	Staphylococcus pseudintermedius	ST68	Oral cavity	Dog	Carriage	Healthy	Australia	2015	100	0	193874	2512288	0.38	2375	47	613177
SAMN09708399	Refseq	GCF_903992335.1	PRJNA482500	Staphylococcus pseudintermedius	ST525	Perineum	Dog	Carriage	Healthy	Australia	2015	100	0.07	110237	2616926	0.37	2470	58	212188
SAMN09708396	Refseq	GCF_903992245.1	PRJNA482500	Staphylococcus pseudintermedius	ST496-3	Perineum	Dog	Carriage	Healthy	Australia	2015	100	0.01	127925	2583666	0.37	2423	56	314599
SAMN15182628	Bactopia	SRR11960656	PRJNA637915	Staphylococcus pseudintermedius	NA	nasal swab	Dog	Carriage	Healthy	Australia	2016-05-29	100	0.76	115558	2562611	0.37	2437	58	216940
SAMN15182629	Bactopia	SRR11960655	PRJNA637915	Staphylococcus pseudintermedius	NA	Rectal Swab	Dog	Carriage	Healthy	Australia	2016-05-29	100	0.42	117988	2564001	0.37	2445	72	216942
SAMN09708395	Refseq	GCF_964379225.1	PRJNA482500	Staphylococcus pseudintermedius	ST496-2	nares	Dog	Carriage	Healthy	Australia	2015	100	0.02	219938	2461595	0.38	2299	43	498814
SAMN09708397	Refseq	GCF_964378735.1	PRJNA482500	Staphylococcus pseudintermedius	ST64-1	nares	Dog	Carriage	Healthy	Australia	2015	100	0	381304	2546555	0.38	2392	35	576137
SAMN09708401	Refseq	GCF_903992275.1	PRJNA482500	Staphylococcus pseudintermedius	ST64-3	Oral cavity	Dog	Carriage	Healthy	Australia	2016	100	0	265633	2463220	0.38	2279	36	497714
SAMN09708402	Refseq	GCF_903992315.1	PRJNA482500	Staphylococcus pseudintermedius	ST496-4	Oral cavity	Dog	Carriage	Healthy	Australia	2016	100	0	165725	2577876	0.37	2434	75	279620
SAMN09708403	Refseq	GCF_903992285.1	PRJNA482500	Staphylococcus pseudintermedius	ST496-5	Oral cavity	Dog	Carriage	Healthy	Australia	2016	100	0.02	160546	2614396	0.37	2510	50	381981
SAMN09708405	Refseq	GCF_964378925.1	PRJNA482500	Staphylococcus pseudintermedius	ST496-6	nares	Dog	Carriage	Healthy	Australia	2017	100	0.01	166268	2598912	0.37	2478	59	380035
SAMN33211845	Refseq	GCF_035287525.1	PRJNA932781	Staphylococcus pseudintermedius	LB16100	Nasal Fossa	Dog	Pyoderma	Diseased	Brazil	2016-11-11	100	0	172028	2557203	0.37	2394	50	414976
SAMN42464067	Refseq	GCF_035287445.1	PRJNA1135159	Staphylococcus pseudintermedius	C021B_1	Nostril	Dog	Pyoderma	Diseased	Brazil	2019-07-04	100	0	145829	2443973	0.38	2262	42	304860
SAMN33211846	Refseq	GCF_035287385.1	PRJNA932781	Staphylococcus pseudintermedius	LB1728	Perineum	Dog	Pyoderma	Diseased	Brazil	2017-11-11	100	0	139886	2481824	0.38	2308	41	447042
SAMN32678999	Refseq	GCF_036409935.1	PRJNA922981	Staphylococcus pseudintermedius	BR106	Pyoderma	Dog	Pyoderma	Diseased	Brazil	2019-10	100	0	168144	2623530	0.37	2503	55	353301
SAMN32678991	Refseq	GCF_035287345.1	PRJNA922981	Staphylococcus pseudintermedius	B89	Pyoderma	Dog	Pyoderma	Diseased	Brazil	2019-10	100	0	135078	2558322	0.37	2436	53	446218
SAMN42464198	Refseq	GCF_002362325.1	PRJNA1135159	Staphylococcus pseudintermedius	C027C	skin	Dog	Pyoderma	Diseased	Brazil	2019-08-10	100	0	242196	2614002	0.37	2465	60	327756
SAMN42464200	Refseq	GCF_002366355.1	PRJNA1135159	Staphylococcus pseudintermedius	C027B_2	skin	Dog	Pyoderma	Diseased	Brazil	2019-08-10	100	0	256499	2572307	0.37	2396	58	351603
SAMN42464075	Refseq	GCF_003337115.1	PRJNA1135159	Staphylococcus pseudintermedius	C020A	skin	Dog	Pyoderma	Diseased	Brazil	2019-07-02	100	0	205062	2530792	0.38	2349	31	400846
SAMN42464058	Refseq	GCF_036409715.1	PRJNA1135159	Staphylococcus pseudintermedius	C05	skin	Dog	Pyoderma	Diseased	Brazil	2018-12-10	100	0.01	117820	2480903	0.38	2307	49	333897
SAMN42464069	Refseq	GCF_036409745.1	PRJNA1135159	Staphylococcus pseudintermedius	C022A	skin	Dog	Pyoderma	Diseased	Brazil	2019-07-08	100	0.01	113377	2571116	0.37	2393	59	256280
SAMN32678996	Refseq	GCF_036409835.1	PRJNA922981	Staphylococcus pseudintermedius	AC41	skin	Dog	Pyoderma	Diseased	Brazil	2019-10	100	0.01	116282	2648783	0.37	2552	73	293444
SAMN42464061	Refseq	GCF_036409685.1	PRJNA1135159	Staphylococcus pseudintermedius	C04	skin	Dog	Pyoderma	Diseased	Brazil	2018-12-10	100	0	298768	2481294	0.38	2335	40	410846
SAMN42464063	Refseq	GCF_036409635.1	PRJNA1135159	Staphylococcus pseudintermedius	C019B	skin	Dog	Pyoderma	Diseased	Brazil	2019-06-26	100	0.01	339286	2516429	0.38	2357	31	646985
SAMN42464065	Refseq	GCF_036409595.1	PRJNA1135159	Staphylococcus pseudintermedius	C022B	skin	Dog	Pyoderma	Diseased	Brazil	2019-07-08	100	0.02	134965	2520132	0.38	2391	69	315934
SAMN42464073	Refseq	GCF_020277465.2	PRJNA1135159	Staphylococcus pseudintermedius	C020C	skin	Dog	Pyoderma	Diseased	Brazil	2019-07-02	100	0.21	111582	2637553	0.37	2501	47	371120
SAMN33211830	Refseq	GCF_002366375.1	PRJNA932781	Staphylococcus pseudintermedius	LB1611	skin lesion	Dog	Pyoderma	Diseased	Brazil	2016-07-06	100	0	331881	2590176	0.37	2408	51	581410
SAMN33211835	Refseq	GCF_002922575.1	PRJNA932781	Staphylococcus pseudintermedius	LB1621	skin lesion	Dog	Pyoderma	Diseased	Brazil	2016-07-20	100	0.01	134914	2618619	0.37	2473	38	306790
SAMN33211836	Refseq	GCF_017795485.1	PRJNA932781	Staphylococcus pseudintermedius	LB1625	skin lesion	Dog	Pyoderma	Diseased	Brazil	2016-08-02	100	0.11	2804092	2808531	0.37	2673	2	2804092
SAMN33211840	Refseq	GCF_016482085.1	PRJNA932781	Staphylococcus pseudintermedius	LB1635	skin lesion	Dog	Pyoderma	Diseased	Brazil	2016-09-13	100	3.88	2096046	2991046	0.37	2985	10	2096046
SAMN33211841	Refseq	GCF_016482045.1	PRJNA932781	Staphylococcus pseudintermedius	LB1643	skin lesion	Dog	Pyoderma	Diseased	Brazil	2016-10-25	100	0.51	2099753	2981523	0.37	2963	10	2099753
SAMN33211843	Refseq	GCF_016455205.1	PRJNA932781	Staphylococcus pseudintermedius	LB1696	skin lesion	Dog	Pyoderma	Diseased	Brazil	2016-10-31	100	0.14	2895060	2895060	0.37	2815	1	2895060
SAMN33211844	Refseq	GCF_016482585.1	PRJNA932781	Staphylococcus pseudintermedius	LB1683	skin lesion	Dog	Pyoderma	Diseased	Brazil	2016-11-03	100	0.1	2804246	2808032	0.37	2686	3	2804246
SAMN33211847	Refseq	GCF_016482535.1	PRJNA932781	Staphylococcus pseudintermedius	LB1602	skin lesion	Dog	Pyoderma	Diseased	Brazil	2016-02-23	100	0.15	2890387	2896399	0.37	2815	3	2890387
SAMN33211848	Refseq	GCF_016482425.1	PRJNA932781	Staphylococcus pseudintermedius	LB1610	skin lesion	Dog	Pyoderma	Diseased	Brazil	2016-03-23	100	0.14	2800617	2807986	0.37	2699	3	2800617
SAMN33211849	Refseq	GCF_016455165.1	PRJNA932781	Staphylococcus pseudintermedius	LB1620	skin lesion	Dog	Pyoderma	Diseased	Brazil	2016-04-25	100	0.08	2837133	2837133	0.37	2737	1	2837133
SAMN33211851	Refseq	GCF_016481985.1	PRJNA932781	Staphylococcus pseudintermedius	LB1636	skin lesion	Dog	Pyoderma	Diseased	Brazil	2016-08-18	100	0.1	2789419	2791496	0.37	2674	4	2789419
SAMN33211852	Refseq	GCF_016481935.1	PRJNA932781	Staphylococcus pseudintermedius	LB1637	skin lesion	Dog	Pyoderma	Diseased	Brazil	2016-08-28	100	0.12	2792180	2799396	0.37	2687	3	2792180
SAMN33293441	Refseq	GCF_016481925.1	PRJNA934922	Staphylococcus pseudintermedius	22SDR2	skin lesion	Dog	Pyoderma	Diseased	Brazil	2018-03-03	100	0.1	2793862	2797937	0.37	2676	2	2793862
SAMN33293451	Refseq	GCF_016481855.1	PRJNA934922	Staphylococcus pseudintermedius	19SD1	skin lesion	Dog	Pyoderma	Diseased	Brazil	2018-07-07	100	0.11	2840672	2849103	0.37	2719	2	2840672
SAMN33293455	Refseq	GCF_016455145.1	PRJNA934922	Staphylococcus pseudintermedius	18SD1	skin lesion	Dog	Pyoderma	Diseased	Brazil	2018-08-08	100	0.11	2793830	2793830	0.37	2704	1	2793830
SAMN33211850	Refseq	GCF_016482525.1	PRJNA932781	Staphylococcus pseudintermedius	LB1634	skin lesion	Dog	Pyoderma	Diseased	Brazil	2016-04-18	100	0.05	2732273	2780144	0.37	2615	5	2732273
SAMN33293439	Refseq	GCF_016481945.1	PRJNA934922	Staphylococcus pseudintermedius	19SD2	skin lesion	Dog	Pyoderma	Diseased	Brazil	2018-02-17	100	0.01	2623528	2626557	0.38	2437	2	2623528
SAMN33293450	Refseq	GCF_016481905.1	PRJNA934922	Staphylococcus pseudintermedius	1SD1	skin lesion	Dog	Pyoderma	Diseased	Brazil	2018-08-07	100	0.04	2640063	2648891	0.38	2504	2	2640063
SAMN33211831	Refseq	GCF_002366395.1	PRJNA932781	Staphylococcus pseudintermedius	LB1612	skin lesion	Dog	Pyoderma	Diseased	Brazil	2016-07-08	100	0.01	228389	2619537	0.37	2459	51	351642
SAMN33211832	Refseq	GCF_002366445.1	PRJNA932781	Staphylococcus pseudintermedius	LB1614	skin lesion	Dog	Pyoderma	Diseased	Brazil	2016-07-10	100	0	310171	2616753	0.37	2434	39	440705
SAMN33293437	Refseq	GCF_016482005.1	PRJNA934922	Staphylococcus pseudintermedius	17SD1	skin lesion	Dog	Pyoderma	Diseased	Brazil	2018-01-27	100	0.15	2676449	2694747	0.38	2553	3	2676449
SAMN33211837	Refseq	GCF_016482145.1	PRJNA932781	Staphylococcus pseudintermedius	LB1629	skin lesion	Dog	Pyoderma	Diseased	Brazil	2016-08-14	100	0	2527299	2564892	0.38	2391	3	2527299
SAMN33211838	Refseq	GCF_016482445.1	PRJNA932781	Staphylococcus pseudintermedius	LB1630	skin lesion	Dog	Pyoderma	Diseased	Brazil	2016-08-27	100	0.11	2594061	2637713	0.38	2501	4	2594061
SAMN33211839	Refseq	GCF_016481825.1	PRJNA932781	Staphylococcus pseudintermedius	LB1633	skin lesion	Dog	Pyoderma	Diseased	Brazil	2016-09-01	100	0.18	2568059	2573568	0.38	2432	2	2568059
SAMN33293453	Refseq	GCF_016455185.1	PRJNA934922	Staphylococcus pseudintermedius	27SD3	skin lesion	Dog	Pyoderma	Diseased	Brazil	2018-07-26	100	0.16	2623114	2623114	0.38	2492	1	2623114
SAMN33293446	Refseq	GCF_016455225.1	PRJNA934922	Staphylococcus pseudintermedius	82SDr1	skin lesiona	Dog	Pyoderma	Diseased	Brazil	2018-04-27	100	0.12	2795724	2795724	0.37	2698	1	2795724
SAMN32601371	Refseq	GCF_016482265.1	PRJNA918652	Staphylococcus pseudintermedius	1379	fur swab	Dog	Pyoderma	Diseased	Brazil	2018	100	0.1	2849717	2909751	0.37	2807	3	2849717
SAMN32601372	Refseq	GCF_016482345.1	PRJNA918652	Staphylococcus pseudintermedius	1382	fur swab	Dog	Pyoderma	Diseased	Brazil	2018	100	0.31	2822064	2930017	0.37	2844	6	2822064
SAMN32601373	Refseq	GCF_016482305.1	PRJNA918652	Staphylococcus pseudintermedius	6848	fur swab	Dog	Pyoderma	Diseased	Brazil	2018	100	0.12	1649358	2931289	0.37	2864	12	1649358
SAMN32601368	Refseq	GCF_016482355.1	PRJNA918652	Staphylococcus pseudintermedius	1037	fur swab	Dog	Pyoderma	Diseased	Brazil	2018	100	0.3	2615633	2622529	0.38	2485	4	2615633
SAMN32601360	Refseq	GCF_016481685.1	PRJNA918652	Staphylococcus pseudintermedius	554	fur swab	Dog	Pyoderma	Diseased	Brazil	2018	100	0.36	2660509	2690618	0.38	2575	2	2660509
SAMN32601361	Refseq	GCF_016455125.1	PRJNA918652	Staphylococcus pseudintermedius	559	fur swab	Dog	Pyoderma	Diseased	Brazil	2018	99.8	0.03	2515264	2515264	0.38	2383	1	2515264
SAMN32601362	Refseq	GCF_016455105.1	PRJNA918652	Staphylococcus pseudintermedius	561	fur swab	Dog	Pyoderma	Diseased	Brazil	2018	100	0	2514594	2514594	0.38	2362	1	2514594
SAMN32601363	Refseq	GCF_016455065.1	PRJNA918652	Staphylococcus pseudintermedius	619	fur swab	Dog	Pyoderma	Diseased	Brazil	2018	100	0.07	2512727	2512727	0.38	2355	1	2512727
SAMN32601364	Refseq	GCF_016455045.1	PRJNA918652	Staphylococcus pseudintermedius	651	fur swab	Dog	Pyoderma	Diseased	Brazil	2018	100	0.01	2512826	2512826	0.38	2370	1	2512826
SAMN32601365	Refseq	GCF_016454985.1	PRJNA918652	Staphylococcus pseudintermedius	695	fur swab	Dog	Pyoderma	Diseased	Brazil	2018	99.9	0.16	2512757	2512757	0.38	2348	1	2512757
SAMN32601366	Refseq	GCF_016454965.1	PRJNA918652	Staphylococcus pseudintermedius	705	fur swab	Dog	Pyoderma	Diseased	Brazil	2018	100	0	2512830	2512830	0.38	2353	1	2512830
SAMN32601367	Refseq	GCF_016482365.1	PRJNA918652	Staphylococcus pseudintermedius	843	fur swab	Dog	Pyoderma	Diseased	Brazil	2018	100	0	2594004	2597272	0.38	2428	2	2594004
SAMN32601369	Refseq	GCF_016482405.1	PRJNA918652	Staphylococcus pseudintermedius	1346	fur swab	Dog	Pyoderma	Diseased	Brazil	2018	100	0.01	2594059	2597098	0.38	2436	2	2594059
SAMN32601370	Refseq	GCF_016482235.1	PRJNA918652	Staphylococcus pseudintermedius	1378	fur swab	Dog	Pyoderma	Diseased	Brazil	2018	100	0.64	2537079	2779670	0.38	2637	6	2537079
SAMN40436489	Refseq	GCF_903992365.1	PRJNA1087277	Staphylococcus pseudintermedius	GF50-A	skin	Cat	Colonization	Healthy	Brazil	2022	100	0	234488	2458436	0.38	2279	37	548191
SAMN40436491	Refseq	GCF_903992355.1	PRJNA1087277	Staphylococcus pseudintermedius	GF86-O	Oral	Cat	Colonization	Healthy	Brazil	2022	100	0.01	147821	2507357	0.38	2337	45	568692
SAMN40436490	Refseq	GCF_903992185.1	PRJNA1087277	Staphylococcus pseudintermedius	GF20-O	Oral	Cat	Colonization	Healthy	Brazil	2022	100	0.43	145289	2607641	0.37	2476	50	591999
SAMN33293459	Refseq	GCF_903992235.1	PRJNA934922	Staphylococcus pseudintermedius	85T3	nasal fossa	Human	Colonization	Healthy	Brazil	2018-09-11	100	0.01	229862	2574809	0.38	2452	68	569792
SAMN33293456	Refseq	GCF_903992265.1	PRJNA934922	Staphylococcus pseudintermedius	52TR1	nasal fossa	Human	Colonization	Healthy	Brazil	2018-08-27	100	0	104075	2506025	0.38	2321	62	247171
SAMN33293454	Refseq	GCF_903992195.1	PRJNA934922	Staphylococcus pseudintermedius	27T2.1	nasal fossa	Human	Colonization	Healthy	Brazil	2018-08-18	100	0.79	91588	2659270	0.37	2595	86	301198
SAMN33293452	Refseq	GCF_903992325.1	PRJNA934922	Staphylococcus pseudintermedius	19T1	nasal fossa	Human	Colonization	Healthy	Brazil	2018-07-25	100	0	126138	2562361	0.38	2419	76	284642
SAMN33293447	Refseq	GCF_903992375.1	PRJNA934922	Staphylococcus pseudintermedius	82TR1	nasal fossa	Human	Colonization	Healthy	Brazil	2019-04-19	100	0	179032	2547492	0.37	2398	48	562789
SAMN33293443	Refseq	GCF_903992345.1	PRJNA934922	Staphylococcus pseudintermedius	52TR3	nasal fossa	Human	Colonization	Healthy	Brazil	2018-03-27	100	0.01	160839	2575321	0.37	2425	52	314914
SAMN33293438	Refseq	GCF_903992205.1	PRJNA934922	Staphylococcus pseudintermedius	17T1	nasal fossa	Human	Colonization	Healthy	Brazil	2018-03-02	100	0	138342	2551651	0.38	2421	56	371835
SAMN42464068	Refseq	GCF_035287505.1	PRJNA1135159	Staphylococcus pseudintermedius	T022A_2	Nostril	Human	Healthy	Healthy	Brazil	2019-07-08	100	0.05	98831	2676000	0.37	2585	83	225333
SAMN42464266	Refseq	GCF_036409795.1	PRJNA1135159	Staphylococcus pseudintermedius	T021B	Nostril	Human	Healthy	Healthy	Brazil	2019-07-04	100	0.14	134974	2750170	0.37	2710	94	332538
SAMN42464072	Refseq	GCF_036409915.1	PRJNA1135159	Staphylococcus pseudintermedius	T020C	Nostril	Human	Healthy	Healthy	Brazil	2019-07-02	100	0	138411	2611687	0.37	2487	51	287215
SAMN42464059	Refseq	GCF_015234395.1	PRJNA1135159	Staphylococcus pseudintermedius	T05	Nostril	Human	Healthy	Healthy	Brazil	2018-12-10	100	0.11	141136	2652610	0.37	2506	49	606004
SAMN42464070	Refseq	GCF_035287305.1	PRJNA1135159	Staphylococcus pseudintermedius	T028A_2	Nostril	Human	Healthy	Healthy	Brazil	2019-08-12	100	0	115942	2561609	0.37	2456	58	214920
SAMN42464064	Refseq	GCF_027749315.1	PRJNA1135159	Staphylococcus pseudintermedius	T022B	Nostril	Human	Healthy	Healthy	Brazil	2019-07-08	100	0.01	266512	2544199	0.38	2399	38	737611
SAMN42464066	Refseq	GCF_035287685.1	PRJNA1135159	Staphylococcus pseudintermedius	T020B	Nostril	Human	Healthy	Healthy	Brazil	2019-07-02	100	0	181358	2597268	0.37	2446	41	280201
SAMN42464199	Refseq	GCF_036409825.1	PRJNA1135159	Staphylococcus pseudintermedius	T027C_2	Nostril	Human	Healthy	Healthy	Brazil	2019-08-10	100	0.01	114109	2634105	0.37	2496	70	239311
SAMN42464060	Refseq	GCF_027749535.1	PRJNA1135159	Staphylococcus pseudintermedius	T04_2	Nostril	Human	Healthy	Healthy	Brazil	2018-12-10	100	0.33	69430	2456617	0.38	2334	105	136862
SAMN42464074	Refseq	GCF_036409875.1	PRJNA1135159	Staphylococcus pseudintermedius	T020A	Nostril	Human	Healthy	Healthy	Brazil	2019-07-02	100	0.01	125568	2649160	0.37	2549	70	293444
SAMN34406668	Bactopia	SRR24325173	PRJNA503853	Staphylococcus pseudintermedius	SPSE-22-VL-ON-PE-0033	skin	Dog	Cellulitis	Diseased	Canada	2022-09-01	100	0	62570	2448016	0.38	2289	93	199884
SAMN45443919	Bactopia	SRR31666531	PRJNA503853	Staphylococcus pseudintermedius	SPSE-24-VL-ON-ON-0021	ear	Dog	Dermatitis	Diseased	Canada	2024-06-11	100	0	119212	2535718	0.38	2377	47	406055
SAMN27481042	Bactopia	SRR18687774	PRJNA503853	Staphylococcus pseudintermedius	SPSE-21-VL-ON-ON-0022	ear	Dog	Dermatitis	Diseased	Canada	2021-06-04	100	0	132456	2550804	0.38	2398	48	461555
SAMN31663853	Bactopia	SRR22234672	PRJNA503853	Staphylococcus pseudintermedius	SPSE-22-VL-ON-MB-0001	Exudate	Dog	Dermatitis	Diseased	Canada	2022-01-08	100	0.01	71274	2604781	0.38	2468	76	300775
SAMN30052159	Bactopia	SRR20711232	PRJNA503853	Staphylococcus pseudintermedius	SPSE-21-VL-ON-ON-0031	hock	Dog	Dermatitis	Diseased	Canada	2021-08-13	100	0	167121	2529738	0.38	2363	23	580626
SAMN27481036	Bactopia	SRR18687780	PRJNA503853	Staphylococcus pseudintermedius	SPSE-21-VL-ON-ON-0005	Implant	Dog	Dermatitis	Diseased	Canada	2021-02-03	100	0	129661	2526990	0.38	2335	46	361421
SAMN20080911	Bactopia	SRR15050602	PRJNA503853	Staphylococcus pseudintermedius	SPSE-20-VL-ON-ON-0010	Implant	Dog	Dermatitis	Diseased	Canada	2020-03-06	100	0.05	84459	2586090	0.38	2454	58	313717
SAMN21616086	Bactopia	SRR16054329	PRJNA503853	Staphylococcus pseudintermedius	SPSE-20-VL-ON-ON-0023	Implant	Dog	Dermatitis	Diseased	Canada	2020-06-11	100	0.24	128035	2501199	0.38	2331	32	292484
SAMN45443916	Bactopia	SRR31666536	PRJNA503853	Staphylococcus pseudintermedius	SPSE-24-VL-ON-QC-0005	pus	Dog	Dermatitis	Diseased	Canada	2024-02-06	100	0	141666	2502629	0.38	2314	41	359218
SAMN32574144	Bactopia	SRR22966138	PRJNA503853	Staphylococcus pseudintermedius	SPSE-22-VL-ON-QC-0014	pus	Dog	Dermatitis	Diseased	Canada	2022-04-05	100	0.14	79720	2569215	0.37	2457	80	201501
SAMN31663852	Bactopia	SRR22234673	PRJNA503853	Staphylococcus pseudintermedius	SPSE-22-VL-ON-PE-0008	skin	Dog	Dermatitis	Diseased	Canada	2022-02-03	100	0.02	68026	2590247	0.37	2496	99	111308
SAMN27481048	Bactopia	SRR18687767	PRJNA503853	Staphylococcus pseudintermedius	SPSE-21-VL-ON-QC-0007	skin	Dog	Dermatitis	Diseased	Canada	2021-02-10	100	0.02	168101	2609496	0.37	2466	39	287879
SAMN30052179	Bactopia	SRR20711210	PRJNA503853	Staphylococcus pseudintermedius	SPSE-21-VL-ON-QC-0031	skin	Dog	Dermatitis	Diseased	Canada	2021-08-09	100	0	249590	2496574	0.38	2335	26	415859
SAMN27481027	Bactopia	SRR18687790	PRJNA503853	Staphylococcus pseudintermedius	SPSE-21-VL-ON-MB-0009	skin	Dog	Dermatitis	Diseased	Canada	2021-03-01	100	0	101285	2489337	0.38	2348	45	273289
SAMN42278159	Bactopia	SRR29690683	PRJNA503853	Staphylococcus pseudintermedius	SPSE-23-VL-ON-QC-0044	skin	Dog	Dermatitis	Diseased	Canada	2023-11-17	100	0.01	93967	2513643	0.38	2354	54	227220
SAMN31663848	Bactopia	SRR22234677	PRJNA503853	Staphylococcus pseudintermedius	SPSE-22-VL-ON-PE-0001	skin	Dog	Dermatitis	Diseased	Canada	2022-01-04	100	0.24	67171	2585474	0.38	2485	88	223040
SAMN32574147	Bactopia	SRR22966135	PRJNA503853	Staphylococcus pseudintermedius	SPSE-22-VL-ON-QC-0022	skin	Dog	Dermatitis	Diseased	Canada	2022-06-07	100	0.01	97494	2495595	0.38	2313	57	314319
SAMN30052185	Bactopia	SRR20711203	PRJNA503853	Staphylococcus pseudintermedius	SPSE-21-VL-ON-QC-0047	skin	Dog	Dermatitis	Diseased	Canada	2021-12-03	100	0	131257	2763672	0.37	2680	55	410526
SAMN15073346	Bactopia	SRR11892854	PRJNA503853	Staphylococcus pseudintermedius	SPSE-19-VL-ON-PE-0016	skin	Dog	Dermatitis	Diseased	Canada	2019-04	100	0.08	142481	2730785	0.37	2620	35	626713
SAMN27481044	Bactopia	SRR18687772	PRJNA503853	Staphylococcus pseudintermedius	SPSE-21-VL-ON-QC-0001	skin	Dog	Dermatitis	Diseased	Canada	2021-01-06	100	0	131570	2580956	0.37	2447	43	270560
SAMN16129883	Bactopia	SRR12744298	PRJNA503853	Staphylococcus pseudintermedius	SPSE-19-VL-ON-QC-0018	skin	Dog	Dermatitis	Diseased	Canada	2019-07-09	100	0.02	64113	2718618	0.37	2612	92	259385
SAMN20080902	Bactopia	SRR15050590	PRJNA503853	Staphylococcus pseudintermedius	SPSE-20-VL-ON-MB-0013	skin	Dog	Dermatitis	Diseased	Canada	2020-04-01	100	0	140321	2451621	0.38	2270	30	605058
SAMN20080910	Bactopia	SRR15050603	PRJNA503853	Staphylococcus pseudintermedius	SPSE-20-VL-ON-ON-0007	skin	Dog	Dermatitis	Diseased	Canada	2020-02-07	100	0.01	126514	2466866	0.38	2303	37	478699
SAMN20080914	Bactopia	SRR15050599	PRJNA503853	Staphylococcus pseudintermedius	SPSE-20-VL-ON-PE-0005	skin	Dog	Dermatitis	Diseased	Canada	2020-02	100	0	87004	2463899	0.38	2288	56	232534
SAMN20080915	Bactopia	SRR15050598	PRJNA503853	Staphylococcus pseudintermedius	SPSE-20-VL-ON-PE-0006	skin	Dog	Dermatitis	Diseased	Canada	2020-02	100	0	83893	2574802	0.37	2433	68	219149
SAMN21617063	Bactopia	SRR16057795	PRJNA503853	Staphylococcus pseudintermedius	SPSE-20-VL-ON-QC-0009	skin	Dog	Dermatitis	Diseased	Canada	2020-03-04	100	0	139987	2484186	0.38	2295	37	278462
SAMN21617064	Bactopia	SRR16057794	PRJNA503853	Staphylococcus pseudintermedius	SPSE-20-VL-ON-QC-0011	skin	Dog	Dermatitis	Diseased	Canada	2020-03-17	100	0.02	127573	2718347	0.37	2588	43	458503
SAMN21617066	Bactopia	SRR16057792	PRJNA503853	Staphylococcus pseudintermedius	SPSE-20-VL-ON-QC-0016	skin	Dog	Dermatitis	Diseased	Canada	2020-09-09	100	0.06	180066	2631202	0.37	2474	31	322126
SAMN21617067	Bactopia	SRR16057791	PRJNA503853	Staphylococcus pseudintermedius	SPSE-20-VL-ON-QC-0017	skin	Dog	Dermatitis	Diseased	Canada	2020-09-16	100	0.01	235261	2526376	0.38	2379	37	471916
SAMN21617068	Bactopia	SRR16057790	PRJNA503853	Staphylococcus pseudintermedius	SPSE-20-VL-ON-QC-0018	skin	Dog	Dermatitis	Diseased	Canada	2020-09-22	100	0.01	145395	2576063	0.37	2434	37	334999
SAMN21617074	Bactopia	SRR16057783	PRJNA503853	Staphylococcus pseudintermedius	SPSE-20-VL-ON-QC-0031	skin	Dog	Dermatitis	Diseased	Canada	2020-12-03	100	0.09	78841	2596348	0.37	2463	52	465532
SAMN27481028	Bactopia	SRR18687789	PRJNA503853	Staphylococcus pseudintermedius	SPSE-21-VL-ON-MB-0010	skin	Dog	Dermatitis	Diseased	Canada	2021-03-05	100	0	192676	2497173	0.38	2328	31	479879
SAMN27481038	Bactopia	SRR18687778	PRJNA503853	Staphylococcus pseudintermedius	SPSE-21-VL-ON-ON-0010	skin	Dog	Dermatitis	Diseased	Canada	2021-03-05	100	0.02	87899	2676087	0.37	2557	69	451627
SAMN29252107	Bactopia	SRR19786637	PRJNA503853	Staphylococcus pseudintermedius	SPSE-21-VL-ON-PE-0007	skin	Dog	Dermatitis	Diseased	Canada	2021-02-04	100	0.03	110697	2570720	0.37	2408	47	389099
SAMN30052158	Bactopia	SRR20711233	PRJNA503853	Staphylococcus pseudintermedius	SPSE-21-VL-ON-ON-0028	skin	Dog	Dermatitis	Diseased	Canada	2021-07-04	100	0	141822	2563687	0.37	2380	34	670048
SAMN30052164	Bactopia	SRR20711226	PRJNA503853	Staphylococcus pseudintermedius	SPSE-21-VL-ON-ON-0046	skin	Dog	Dermatitis	Diseased	Canada	2021-12-02	100	0	146173	2547521	0.37	2362	34	446667
SAMN30052181	Bactopia	SRR20711207	PRJNA503853	Staphylococcus pseudintermedius	SPSE-21-VL-ON-QC-0037	skin	Dog	Dermatitis	Diseased	Canada	2021-10-01	100	0.01	98867	2546822	0.38	2404	57	280306
SAMN31663844	Bactopia	SRR22234663	PRJNA503853	Staphylococcus pseudintermedius	SPSE-22-VL-ON-QC-0004	skin	Dog	Dermatitis	Diseased	Canada	2022-01-14	100	0	75018	2481783	0.38	2300	57	356340
SAMN31663846	Bactopia	SRR22234661	PRJNA503853	Staphylococcus pseudintermedius	SPSE-22-VL-ON-QC-0006	skin	Dog	Dermatitis	Diseased	Canada	2022-02-04	100	0	45262	2602523	0.38	2487	109	154450
SAMN32574142	Bactopia	SRR22966140	PRJNA503853	Staphylococcus pseudintermedius	SPSE-22-VL-ON-ON-0020	skin	Dog	Dermatitis	Diseased	Canada	2022-05-05	100	0.05	48621	2675788	0.37	2585	134	169541
SAMN32574146	Bactopia	SRR22966136	PRJNA503853	Staphylococcus pseudintermedius	SPSE-22-VL-ON-QC-0021	skin	Dog	Dermatitis	Diseased	Canada	2022-06-03	100	0.01	55032	2567771	0.37	2438	94	172430
SAMN34406658	Bactopia	SRR24325165	PRJNA503853	Staphylococcus pseudintermedius	SPSE-22-VL-ON-ON-0032	skin	Dog	Dermatitis	Diseased	Canada	2022-08-11	100	0.01	69414	2551535	0.38	2397	75	132850
SAMN38335560	Bactopia	SRR26892773	PRJNA503853	Staphylococcus pseudintermedius	SPSE-23-VL-ON-PE-0001	skin	Dog	Dermatitis	Diseased	Canada	2023-01-03	100	0	91411	2459967	0.38	2314	76	313493
SAMN35795096	Bactopia	SRR24961221	PRJNA503853	Staphylococcus pseudintermedius	SPSE-22-VL-ON-MB-0048	Skin surgical site swab	Dog	Dermatitis	Diseased	Canada	2022-12-13	100	0	69808	2574276	0.38	2451	97	228752
SAMN30052151	Bactopia	SRR20711240	PRJNA503853	Staphylococcus pseudintermedius	SPSE-21-VL-ON-MB-0037	Skin swab	Dog	Dermatitis	Diseased	Canada	2021-10-05	100	0.02	86523	2484030	0.38	2306	60	227099
SAMN42278160	Bactopia	SRR29690682	PRJNA503853	Staphylococcus pseudintermedius	SPSE-23-VL-ON-QC-0047	Skin swab	Dog	Dermatitis	Diseased	Canada	2023-12-18	100	0	81364	2540063	0.38	2391	72	201222
SAMN38335566	Bactopia	SRR26892769	PRJNA503853	Staphylococcus pseudintermedius	SPSE-23-VL-ON-QC-0017	Skin swab	Dog	Dermatitis	Diseased	Canada	2023-05-01	100	0.11	49929	2588504	0.37	2439	99	227890
SAMN20080901	Bactopia	SRR15050591	PRJNA503853	Staphylococcus pseudintermedius	SPSE-20-VL-ON-MB-0011	Skin Swab	Dog	Dermatitis	Diseased	Canada	2020-03-09	100	0	199137	2498914	0.38	2345	25	461941
SAMN16129865	Bactopia	SRR12744254	PRJNA503853	Staphylococcus pseudintermedius	SPSE-19-VL-ON-MB-0010	Skin swab	Dog	Dermatitis	Diseased	Canada	2019-06-06	100	0.06	64305	2625517	0.37	2484	83	230764
SAMN16129908	Bactopia	SRR12744270	PRJNA503853	Staphylococcus pseudintermedius	SPSE-19-VL-ON-QC-0030	Skin swab	Dog	Dermatitis	Diseased	Canada	2019-10-02	100	0.15	106826	2491488	0.38	2352	34	505361
SAMN40982987	Bactopia	SRR28706004	PRJNA503853	Staphylococcus pseudintermedius	SPSE-23-VL-ON-QC-0034	Skin Swab	Dog	Dermatitis	Diseased	Canada	2023-09-01	100	0.01	223815	2553380	0.38	2401	28	465581
SAMN16129911	Bactopia	SRR12744267	PRJNA503853	Staphylococcus pseudintermedius	SPSE-19-VL-ON-QC-0038	Skin swab	Dog	Dermatitis	Diseased	Canada	2019-12-05	100	0.01	166548	2556679	0.38	2391	33	247492
SAMN20080906	Bactopia	SRR15050586	PRJNA503853	Staphylococcus pseudintermedius	SPSE-20-VL-ON-MB-0020	Skin swab	Dog	Dermatitis	Diseased	Canada	2020-05	100	0	65376	2501503	0.38	2325	67	158734
SAMN21616073	Bactopia	SRR16054334	PRJNA503853	Staphylococcus pseudintermedius	SPSE-20-VL-ON-MB-0025	Skin Swab	Dog	Dermatitis	Diseased	Canada	2020-07-07	100	0.01	103229	2546325	0.38	2406	61	470838
SAMN21616082	Bactopia	SRR16054333	PRJNA503853	Staphylococcus pseudintermedius	SPSE-20-VL-ON-MB-0047	Skin Swab	Dog	Dermatitis	Diseased	Canada	2020-12-03	100	0	204294	2567024	0.37	2406	26	344382
SAMN30052149	Bactopia	SRR20711199	PRJNA503853	Staphylococcus pseudintermedius	SPSE-21-VL-ON-MB-0031	Skin swab	Dog	Dermatitis	Diseased	Canada	2021-08-05	100	0.02	130581	2589048	0.37	2467	30	680158
SAMN32574815	Bactopia	SRR22967368	PRJNA503853	Staphylococcus pseudintermedius	SPSE-22-VL-ON-MB-0018	skin swab	Dog	Dermatitis	Diseased	Canada	2022-05-04	100	0.05	135224	2583844	0.37	2424	53	309757
SAMN32574817	Bactopia	SRR22967366	PRJNA503853	Staphylococcus pseudintermedius	SPSE-22-VL-ON-MB-0020	skin swab	Dog	Dermatitis	Diseased	Canada	2022-05-12	100	0	130394	2536218	0.38	2383	49	444450
SAMN35795093	Bactopia	SRR24961225	PRJNA503853	Staphylococcus pseudintermedius	SPSE-22-VL-ON-MB-0039	Skin swab	Dog	Dermatitis	Diseased	Canada	2022-10-18	100	0.32	56427	2652953	0.37	2570	111	205257
SAMN42278158	Bactopia	SRR29690684	PRJNA503853	Staphylococcus pseudintermedius	SPSE-23-VL-ON-QC-0036	Skin swab	Dog	Dermatitis	Diseased	Canada	2023-09-12	100	0.04	80334	2506730	0.38	2323	67	260501
SAMN45443915	Bactopia	SRR31666537	PRJNA503853	Staphylococcus pseudintermedius	SPSE-24-VL-ON-QC-0004	skin swab	Dog	Dermatitis	Diseased	Canada	2024-01-08	100	0	169062	2494010	0.38	2335	39	382332
SAMN27481052	Bactopia	SRR18687763	PRJNA503853	Staphylococcus pseudintermedius	SPSE-21-VL-ON-QC-0018	Skin Wound	Dog	Dermatitis	Diseased	Canada	2021-05-05	100	0.04	129502	2542340	0.38	2396	39	280849
SAMN30052162	Bactopia	SRR20711228	PRJNA503853	Staphylococcus pseudintermedius	SPSE-21-VL-ON-ON-0038	stifle	Dog	Dermatitis	Diseased	Canada	2021-10-01	100	0.1	234857	2588056	0.37	2459	23	511975
SAMN21616096	Bactopia	SRR16054318	PRJNA503853	Staphylococcus pseudintermedius	SPSE-20-VL-ON-ON-0048	Surgical Site	Dog	Dermatitis	Diseased	Canada	2020-12-22	100	0.01	114540	2657288	0.37	2524	46	312394
SAMN21616090	Bactopia	SRR16054325	PRJNA503853	Staphylococcus pseudintermedius	SPSE-20-VL-ON-ON-0031	Surgical Site	Dog	Dermatitis	Diseased	Canada	2020-08-12	100	0	241787	2498921	0.38	2316	27	507142
SAMN27481041	Bactopia	SRR18687775	PRJNA503853	Staphylococcus pseudintermedius	SPSE-21-VL-ON-ON-0017	Tibia	Dog	Dermatitis	Diseased	Canada	2021-05-06	100	0.01	73438	2509726	0.38	2320	53	261538
SAMN30052165	Bactopia	SRR20711225	PRJNA503853	Staphylococcus pseudintermedius	SPSE-21-VL-ON-ON-0048	TPLO	Dog	Dermatitis	Diseased	Canada	2021-12-03	100	0.11	140878	2672923	0.37	2553	36	595293
SAMN21617070	Bactopia	SRR16057787	PRJNA503853	Staphylococcus pseudintermedius	SPSE-20-VL-ON-QC-0022	wound	Dog	Dermatitis	Diseased	Canada	2020-10-13	100	0	96179	2516829	0.38	2366	44	251995
SAMN30052161	Bactopia	SRR20711229	PRJNA503853	Staphylococcus pseudintermedius	SPSE-21-VL-ON-ON-0037	wound	Dog	Dermatitis	Diseased	Canada	2021-10-01	100	0.32	96181	2611329	0.37	2508	40	619113
SAMN31663838	Bactopia	SRR22234679	PRJNA503853	Staphylococcus pseudintermedius	SPSE-22-VL-ON-ON-0003	wound	Dog	Dermatitis	Diseased	Canada	2022-01-13	100	0.01	69798	2524311	0.38	2372	72	232748
SAMN35795085	Bactopia	SRR24961214	PRJNA503853	Staphylococcus pseudintermedius	SPSE-22-VL-ON-QC-0046	wound	Dog	Dermatitis	Diseased	Canada	2022-12-06	100	0.32	48470	2712121	0.37	2650	138	165669
SAMN32574138	Bactopia	SRR22966144	PRJNA503853	Staphylococcus pseudintermedius	SPSE-22-VL-ON-ON-0013	wound	Dog	Dermatitis	Diseased	Canada	2022-04-02	100	0.05	112191	2627077	0.37	2518	53	196939
SAMN21617073	Bactopia	SRR16057784	PRJNA503853	Staphylococcus pseudintermedius	SPSE-20-VL-ON-QC-0028	wound	Dog	Dermatitis	Diseased	Canada	2020-12-01	100	0.01	126721	2578350	0.37	2431	49	352462
SAMN27481046	Bactopia	SRR18687769	PRJNA503853	Staphylococcus pseudintermedius	SPSE-21-VL-ON-QC-0005	wound	Dog	Dermatitis	Diseased	Canada	2021-02-07	100	0.04	223078	2717770	0.37	2627	31	612892
SAMN30052156	Bactopia	SRR20711235	PRJNA503853	Staphylococcus pseudintermedius	SPSE-21-VL-ON-ON-0025	wound	Dog	Dermatitis	Diseased	Canada	2021-07-06	100	0.01	134300	2630059	0.37	2474	37	375825
SAMN31663839	Bactopia	SRR22234678	PRJNA503853	Staphylococcus pseudintermedius	SPSE-22-VL-ON-ON-0006	wound	Dog	Dermatitis	Diseased	Canada	2022-02-09	100	0.01	65887	2565022	0.38	2457	72	198772
SAMN34406665	Bactopia	SRR24325157	PRJNA503853	Staphylococcus pseudintermedius	SPSE-22-VL-ON-PE-0025	wound	Dog	Dermatitis	Diseased	Canada	2022-07-05	100	0.04	75611	2567767	0.38	2441	83	176638
SAMN34406670	Bactopia	SRR24325171	PRJNA503853	Staphylococcus pseudintermedius	SPSE-22-VL-ON-BC-0001	wound	Dog	Dermatitis	Diseased	Canada	2022-08-30	100	0	78400	2490988	0.38	2319	72	176628
SAMN21616087	Bactopia	SRR16054328	PRJNA503853	Staphylococcus pseudintermedius	SPSE-20-VL-ON-ON-0025	Wound Swab	Dog	Dermatitis	Diseased	Canada	2020-07-07	100	0.12	150561	2730338	0.37	2642	41	312414
SAMN21616092	Bactopia	SRR16054322	PRJNA503853	Staphylococcus pseudintermedius	SPSE-20-VL-ON-ON-0040	Wound Swab	Dog	Dermatitis	Diseased	Canada	2020-10-10	100	0.11	114415	2727699	0.37	2651	57	293569
SAMN35795084	Bactopia	SRR24961215	PRJNA503853	Staphylococcus pseudintermedius	SPSE-22-VL-ON-QC-0043	skin	Dog	Pododermatitis	Diseased	Canada	2022-11-08	100	0.01	62266	2572708	0.38	2425	96	164092
SAMN29252113	Bactopia	SRR19786631	PRJNA503853	Staphylococcus pseudintermedius	SPSE-21-VL-ON-PE-0021	skin	Dog	Pyoderma	Diseased	Canada	2021-06-01	100	0.04	120964	2652510	0.37	2527	39	430562
SAMN30052171	Bactopia	SRR20711218	PRJNA503853	Staphylococcus pseudintermedius	SPSE-21-VL-ON-PE-0035	skin	Dog	Pyoderma	Diseased	Canada	2021-10-07	100	0.03	56691	2570094	0.37	2410	93	227346
SAMN32574812	Bactopia	SRR22967371	PRJNA503853	Staphylococcus pseudintermedius	SPSE-22-VL-ON-PE-0022	skin	Dog	Pyoderma	Diseased	Canada	2022-06-11	100	0.06	48502	2556242	0.37	2410	124	132456
SAMN29252114	Bactopia	SRR19786630	PRJNA503853	Staphylococcus pseudintermedius	SPSE-21-VL-ON-PE-0024	skin	Dog	Pyoderma	Diseased	Canada	2021-06-05	100	0	85834	2461403	0.38	2276	41	239558
SAMN35795090	Bactopia	SRR24961228	PRJNA503853	Staphylococcus pseudintermedius	SPSE-22-VL-ON-PE-0046	skin	Dog	Pyoderma	Diseased	Canada	2022-12-02	100	0	68395	2485374	0.38	2323	70	162499
SAMN16129914	Bactopia	SRR12744264	PRJNA503853	Staphylococcus pseudintermedius	SPSE-19-VL-ON-PE-0028	skin	Dog	Pyoderma	Diseased	Canada	2019-07	100	0.22	114522	2590589	0.37	2452	48	291927
SAMN21617057	Bactopia	SRR16057777	PRJNA503853	Staphylococcus pseudintermedius	SPSE-20-VL-ON-PE-0044	skin	Dog	Pyoderma	Diseased	Canada	2020-11	100	0.43	203932	2575668	0.38	2444	27	602222
SAMN29252110	Bactopia	SRR19786634	PRJNA503853	Staphylococcus pseudintermedius	SPSE-21-VL-ON-PE-0013	skin	Dog	Pyoderma	Diseased	Canada	2021-04-01	100	0	154916	2461573	0.38	2272	41	235135
SAMN47383689	Bactopia	SRR32698938	PRJNA503853	Staphylococcus pseudintermedius	SPSE-24-VL-ON-QC-0036	skin	Dog	Pyoderma	Diseased	Canada	2024-09-05	100	0	80639	2543721	0.38	2405	75	341536
SAMN35795077	Bactopia	SRR24961233	PRJNA503853	Staphylococcus pseudintermedius	SPSE-22-VL-ON-ON-0041	aspirate	Dog	healthy carrier	Healthy	Canada	2022-11-04	100	0	94204	2564722	0.37	2423	51	238381
SAMN40982984	Bactopia	SRR28706007	PRJNA503853	Staphylococcus pseudintermedius	SPSE-23-VL-ON-ON-0034	Prostate	Dog	healthy carrier	Healthy	Canada	2023-09-04	100	0.66	128318	2837691	0.37	2766	46	329589
SAMN34406671	Bactopia	SRR24325170	PRJNA503853	Staphylococcus pseudintermedius	SPSE-22-VL-ON-BC-0002	spleen	Dog	healthy carrier	Healthy	Canada	2022-09-13	100	0.03	79704	2564273	0.37	2435	69	238149
SAMN31751740	Bactopia	SRR22311185	PRJNA902303	Staphylococcus pseudintermedius	47504	Pyoderma	Dog	Pyoderma	Diseased	Denmark	2022	100	0.02	145700	2628237	0.37	2505	39	346249
SAMN17036470	Refseq	GCF_964379285.1	PRJNA683218	Staphylococcus pseudintermedius	Q82	nose	Dog	asymptomatic carrier	Healthy	Hungary	2015-09	100	0.31	127564	2580113	0.37	2432	45	374581
SAMN17025179	Refseq	GCF_964379265.1	PRJNA683218	Staphylococcus pseudintermedius	Q81	nose	Human	asymptomatic carrier	Healthy	Hungary	2015-09	100	0.02	237804	2429961	0.38	2248	36	473395
SAMN09206899	Refseq	GCF_006382135.1	PRJNA418768	Staphylococcus pseudintermedius	MAD428	colonization of healthy nasal region	Human	Healthy	Healthy	Ireland	2013	100	0.02	123527	2703609	0.37	2579	40	370083
SAMN47884999	Bactopia	SRR33085750	PRJNA1249266	Staphylococcus pseudintermedius	NA	skin	Dog	Pyoderma	Diseased	Italy	2015	100	0.16	112737	2843442	0.37	2783	74	339559
SAMN47885002	Bactopia	SRR33085747	PRJNA1249266	Staphylococcus pseudintermedius	NA	skin	Dog	Pyoderma	Diseased	Italy	2019	100	0.02	99118	2704704	0.37	2606	69	219835
SAMN47885004	Bactopia	SRR33085745	PRJNA1249266	Staphylococcus pseudintermedius	NA	skin	Dog	Pyoderma	Diseased	Italy	2021	100	0.09	138175	2609119	0.37	2441	43	292951
SAMN47885000	Bactopia	SRR33085749	PRJNA1249266	Staphylococcus pseudintermedius	NA	skin	Dog	Pyoderma	Diseased	Italy	2015	100	0.29	157765	2657212	0.37	2532	41	290058
SAMN47885001	Bactopia	SRR33085748	PRJNA1249266	Staphylococcus pseudintermedius	NA	skin	Dog	Pyoderma	Diseased	Italy	2015	100	0	221539	2564811	0.37	2411	29	632017
SAMN47885003	Bactopia	SRR33085746	PRJNA1249266	Staphylococcus pseudintermedius	NA	skin	Dog	Pyoderma	Diseased	Italy	2017	100	0	113496	2570263	0.37	2429	45	259032
SAMN17102120	Refseq	GCF_002768455.1	PRJNA685966	Staphylococcus pseudintermedius	DG067	Skin Swab	Dog	Pyoderma	Diseased	Italy	2017	100	0	109332	2621039	0.37	2522	120	270653
SAMN17102122	Refseq	GCF_002922555.1	PRJNA685966	Staphylococcus pseudintermedius	DG072	Skin Swab	Dog	Pyoderma	Diseased	Italy	2012	100	0.01	153836	2637262	0.37	2504	38	304848
SAMN17102126	Refseq	GCF_006382355.1	PRJNA685966	Staphylococcus pseudintermedius	DG081	Skin Swab	Dog	Pyoderma	Diseased	Italy	2012	100	0	228325	2546684	0.37	2366	34	300969
SAMN17102119	Refseq	GCF_002768475.1	PRJNA685966	Staphylococcus pseudintermedius	DG066	Skin Swab	Dog	Pyoderma	Diseased	Italy	2017	100	0.01	95081	2720206	0.37	2653	100	281144
SAMN17102121	Refseq	GCF_002922545.1	PRJNA685966	Staphylococcus pseudintermedius	DG071	Skin Swab	Dog	Pyoderma	Diseased	Italy	2012	100	0.12	131121	2744531	0.37	2650	43	287786
SAMN17102124	Refseq	GCF_006382295.1	PRJNA685966	Staphylococcus pseudintermedius	DG077	Skin Swab	Dog	Pyoderma	Diseased	Italy	2016	100	0.02	108418	2705123	0.37	2596	48	370096
SAMN17102127	Refseq	GCF_031854005.1	PRJNA685966	Staphylococcus pseudintermedius	DG082	Skin Swab	Dog	Pyoderma	Diseased	Italy	2017	100	0.01	131037	2656430	0.37	2568	78	353465
SAMN17102117	Refseq	GCF_002768365.1	PRJNA685966	Staphylococcus pseudintermedius	DG063	Skin Swab	Dog	Pyoderma	Diseased	Italy	2016	100	0	158669	2643390	0.37	2543	73	482988
SAMN17102115	Refseq	GCF_002768345.1	PRJNA685966	Staphylococcus pseudintermedius	DG059	Skin Swab	Dog	Pyoderma	Diseased	Italy	2017	100	0.01	129328	2606881	0.37	2474	94	239616
SAMN17102118	Refseq	GCF_002768435.1	PRJNA685966	Staphylococcus pseudintermedius	DG064	Skin Swab	Dog	Pyoderma	Diseased	Italy	2017	100	0.14	161576	2689617	0.37	2610	80	402839
SAMN17102113	Refseq	GCF_002768275.1	PRJNA685966	Staphylococcus pseudintermedius	DG040	Skin Swab	Dog	Pyoderma	Diseased	Italy	2017	100	0.11	123952	2710635	0.37	2658	114	276083
SAMN17102131	Refseq	GCF_047129405.1	PRJNA685966	Staphylococcus pseudintermedius	DG099	Skin Swab	Dog	Pyoderma	Diseased	Italy	2017	100	1.95	2729446	2763502	0.37	2607	3	2729446
SAMN17102116	Refseq	GCF_002768355.1	PRJNA685966	Staphylococcus pseudintermedius	DG062	Skin Swab	Dog	Pyoderma	Diseased	Italy	2016	100	0.18	154992	2727700	0.37	2652	69	260028
SAMN17102114	Refseq	GCF_002768335.1	PRJNA685966	Staphylococcus pseudintermedius	DG050	Skin Swab	Dog	Pyoderma	Diseased	Italy	2016	100	0	105747	2587628	0.37	2462	82	214368
SAMN17102130	Refseq	GCF_031853745.1	PRJNA685966	Staphylococcus pseudintermedius	DG094	Skin Swab	Dog	Pyoderma	Diseased	Italy	2017	100	0	273744	2490724	0.38	2336	54	448597
SAMN17102123	Refseq	GCF_041014235.1	PRJNA685966	Staphylococcus pseudintermedius	DG076	Skin Swab	Dog	Pyoderma	Diseased	Italy	2012	100	0.5	2520311	2520311	0.38	2321	1	2520311
SAMN17102125	Refseq	GCF_006383175.1	PRJNA685966	Staphylococcus pseudintermedius	DG078	Skin Swab	Dog	Pyoderma	Diseased	Italy	2012	100	0	160737	2617072	0.37	2446	32	555496
SAMN17102128	Refseq	GCF_050410785.1	PRJNA685966	Staphylococcus pseudintermedius	DG089	Skin Swab	Dog	Pyoderma	Diseased	Italy	2012	100	0	2626791	2629891	0.38	2459	2	2626791
SAMN17102129	Refseq	GCF_031480435.1	PRJNA685966	Staphylococcus pseudintermedius	DG093	Skin Swab	Dog	Pyoderma	Diseased	Italy	2017	99.9	0.07	2433178	2433178	0.38	2288	1	2433178
SAMN21467086	Bactopia	SRR15928247	PRJNA762216	Staphylococcus pseudintermedius	17-123216	mouth	Dog	healthy carrier	Healthy	Italy	2017	100	0.01	124009	2614565	0.37	2458	48	321742
SAMN21467087	Bactopia	SRR15928246	PRJNA762216	Staphylococcus pseudintermedius	19-150831	mouth	Dog	healthy carrier	Healthy	Italy	2019	100	0.01	112342	2617093	0.37	2458	45	379972
SAMN21467084	Bactopia	SRR15928249	PRJNA762216	Staphylococcus pseudintermedius	17-123218	mouth	Dog	healthy carrier	Healthy	Italy	2017	100	0.01	129361	2665971	0.37	2529	41	307828
SAMN21467085	Bactopia	SRR15928248	PRJNA762216	Staphylococcus pseudintermedius	19-150832	mouth	Dog	healthy carrier	Healthy	Italy	2019	100	0	77370	2648458	0.37	2532	75	216925
SAMN07415006	Refseq	GCF_016482155.1	PRJNA393932	Staphylococcus pseudintermedius	2080717047021	swab	Canine	Pyoderma	Diseased	Netherlands	2008-07-17	100	0.15	2801923	2805515	0.37	2706	6	2801923
SAMN07415034	Refseq	GCF_016482105.1	PRJNA395810	Staphylococcus pseudintermedius	2101020035011	swab	Canine	Pyoderma	Diseased	Netherlands	2010-10-20	100	0.12	2849760	2927015	0.37	2808	7	2849760
SAMN07415007	Refseq	GCF_016455085.1	PRJNA393933	Staphylococcus pseudintermedius	2080718044011	swab	Canine	Pyoderma	Diseased	Netherlands	2008-07-18	100	0.03	2567628	2567628	0.38	2433	1	2567628
SAMN07415052	Refseq	GCF_016455245.1	PRJNA395830	Staphylococcus pseudintermedius	2131011034011	swab	Canine	Pyoderma	Diseased	Netherlands	2013-10-11	100	0.01	2551473	2551473	0.38	2365	1	2551473
SAMN07415026	Refseq	GCF_016482035.1	PRJNA395681	Staphylococcus pseudintermedius	2090805038021	swab	Canine	Pyoderma	Diseased	Netherlands	2009-08-05	100	0.48	1369210	2670199	0.37	2536	3	1369210
SAMN07415009	Refseq	GCF_016455285.1	PRJNA393935	Staphylococcus pseudintermedius	2080730018011	swab	Canine	Pyoderma	Diseased	Netherlands	2008-07-30	100	1.78	2717194	2717194	0.37	2674	1	2717194
SAMN07415013	Refseq	GCF_016482125.1	PRJNA395666	Staphylococcus pseudintermedius	2080902050011	swab	Canine	Pyoderma	Diseased	Netherlands	2008-09-02	99.9	0.3	2569147	2575420	0.38	2454	2	2569147
SAMN07415024	Refseq	GCF_016455265.1	PRJNA395679	Staphylococcus pseudintermedius	2090427021011	swab	Canine	Pyoderma	Diseased	Netherlands	2009-04-27	99.9	0	2612059	2612059	0.38	2434	1	2612059
SAMN07415030	Refseq	GCF_016455025.1	PRJNA395806	Staphylococcus pseudintermedius	2100623016011	swab	Canine	Pyoderma	Diseased	Netherlands	2010-06-23	100	0	2550368	2550368	0.38	2348	1	2550368
SAMN07415032	Refseq	GCF_016481845.1	PRJNA395808	Staphylococcus pseudintermedius	2100830037011	swab	Canine	Pyoderma	Diseased	Netherlands	2010-08-30	99.9	0.05	2640488	2642865	0.38	2563	2	2640488
SAMN07415040	Refseq	GCF_016481735.1	PRJNA395818	Staphylococcus pseudintermedius	2120427031011	swab	Canine	Pyoderma	Diseased	Netherlands	2012-04-27	100	0.01	2571836	2590335	0.38	2388	3	2571836
SAMN07415041	Refseq	GCF_016481805.1	PRJNA395819	Staphylococcus pseudintermedius	2120611027011	swab	Canine	Pyoderma	Diseased	Netherlands	2012-06-11	100	0	2567494	2570595	0.38	2367	2	2567494
SAMN07415043	Refseq	GCF_016482325.1	PRJNA395821	Staphylococcus pseudintermedius	2121224012011	swab	Canine	Pyoderma	Diseased	Netherlands	2012-12-24	100	0.01	2570328	2575879	0.38	2366	2	2570328
SAMN07415044	Refseq	GCF_016482245.1	PRJNA395822	Staphylococcus pseudintermedius	2130107014011	swab	Canine	Pyoderma	Diseased	Netherlands	2013-01-07	100	0.05	2570206	2578330	0.38	2386	3	2570206
SAMN07415045	Refseq	GCF_016481665.1	PRJNA395823	Staphylococcus pseudintermedius	2130122024011	swab	Canine	Pyoderma	Diseased	Netherlands	2013-01-22	100	0.01	2570223	2575223	0.38	2372	3	2570223
SAMN07415050	Refseq	GCF_016455005.1	PRJNA395828	Staphylococcus pseudintermedius	2130625023011	swab	Canine	Pyoderma	Diseased	Netherlands	2013-06-25	100	0	2512855	2512855	0.38	2316	1	2512855
SAMN26992629	Bactopia	SRR18493482	PRJNA820295	Staphylococcus pseudintermedius	Methicillin-resistant Staphylococcus pseudintermedius	Infection site	Dog	Dermatitis	Diseased	Norway	2021-08-26	100	0.05	96782	2712077	0.37	2573	58	187920
SAMN26992621	Bactopia	SRR18493491	PRJNA820295	Staphylococcus pseudintermedius	Methicillin-resistant Staphylococcus pseudintermedius	Sofa	Dog	Dermatitis	Diseased	Norway	2021-10-08	100	0.05	85705	2693939	0.37	2552	58	178468
SAMN36270287	Refseq	GCF_006382515.1	PRJNA498007	Staphylococcus pseudintermedius	N13-1	ear	Dog	Healthy	Healthy	South Korea	2017-07-27	100	0	118246	2640776	0.37	2522	44	327403
SAMN17102138	Refseq	GCF_016804695.1	PRJNA685966	Staphylococcus pseudintermedius	DSP027	Skin Swab	Dog	Pyoderma	Diseased	Spain	2014-07	100	0.01	127886	2631206	0.37	2495	41	294986
SAMN17102134	Refseq	GCF_002922645.1	PRJNA685966	Staphylococcus pseudintermedius	DSP022	Skin Swab	Dog	Pyoderma	Diseased	Spain	2014-06	100	0.02	151204	2662315	0.37	2520	42	281062
SAMN17102168	Refseq	GCF_031853105.1	PRJNA685966	Staphylococcus pseudintermedius	DHSP042	Skin Swab	Dog	Pyoderma	Diseased	Spain	2019-05	100	0.01	151757	2763629	0.37	2678	68	337149
SAMN17102133	Refseq	GCF_001682335.1	PRJNA685966	Staphylococcus pseudintermedius	DSP021	Skin Swab	Dog	Pyoderma	Diseased	Spain	2013-10	100	3.07	2841212	2841212	0.37	2820	1	2841212
SAMN17102144	Refseq	GCF_031853445.1	PRJNA685966	Staphylococcus pseudintermedius	DSP036	Skin Swab	Dog	Pyoderma	Diseased	Spain	2019-05	100	0.04	149808	2712648	0.37	2568	75	345252
SAMN17102172	Refseq	GCF_031852745.1	PRJNA685966	Staphylococcus pseudintermedius	DHSP046	Skin Swab	Dog	Pyoderma	Diseased	Spain	2019-05	100	0.09	211149	2681574	0.37	2536	70	648381
SAMN17103452	Refseq	GCF_031853545.1	PRJNA685966	Staphylococcus pseudintermedius	DSP029	Skin Swab	Dog	Pyoderma	Diseased	Spain	2019-04	100	0.01	216469	2630566	0.37	2491	58	446651
SAMN17102136	Refseq	GCF_006382495.1	PRJNA685966	Staphylococcus pseudintermedius	DSP025	Skin Swab	Dog	Pyoderma	Diseased	Spain	2014-07	100	0	148846	2538931	0.37	2364	41	280613
SAMN17102137	Refseq	GCF_006383085.1	PRJNA685966	Staphylococcus pseudintermedius	DSP026	Skin Swab	Dog	Pyoderma	Diseased	Spain	2014-07	100	0.02	209905	2619518	0.37	2461	24	501092
SAMN17102167	Refseq	GCF_031853245.1	PRJNA685966	Staphylococcus pseudintermedius	DHSP041	Skin Swab	Dog	Pyoderma	Diseased	Spain	2019-05	100	0	127193	2572593	0.38	2443	66	395542
SAMN17102171	Refseq	GCF_031852845.1	PRJNA685966	Staphylococcus pseudintermedius	DHSP045	Skin Swab	Dog	Pyoderma	Diseased	Spain	2019-05	100	0.01	184937	2551218	0.38	2369	58	329449
SAMN17102169	Refseq	GCF_031852945.1	PRJNA685966	Staphylococcus pseudintermedius	DHSP043	Skin Swab	Dog	Pyoderma	Diseased	Spain	2019-05	100	0.01	208438	2571671	0.37	2390	52	366692
SAMN17102139	Refseq	GCF_027749015.1	PRJNA685966	Staphylococcus pseudintermedius	DSP028	Skin Swab	Dog	Pyoderma	Diseased	Spain	2019-04	100	0.36	75441	2513611	0.38	2360	80	226354
SAMN17102132	Refseq	GCF_051012905.1	PRJNA685966	Staphylococcus pseudintermedius	DSP020	Skin Swab	Dog	Pyoderma	Diseased	Spain	2013-08	100	0.01	2552409	2552409	0.38	2337	1	2552409
SAMN17102170	Refseq	GCF_031852905.1	PRJNA685966	Staphylococcus pseudintermedius	DHSP044	Skin Swab	Dog	Pyoderma	Diseased	Spain	2019-05	100	0	396568	2567542	0.38	2416	58	493308
SAMN17102145	Refseq	GCF_036409775.1	PRJNA685966	Staphylococcus pseudintermedius	HSP079	Skin Swab	Dog	Healthy	Healthy	Spain	2019-05	100	0.02	136690	2687004	0.37	2598	65	350352
SAMN17102154	Refseq	GCF_031853565.1	PRJNA685966	Staphylococcus pseudintermedius	HSP118	Skin Swab	Dog	Healthy	Healthy	Spain	2019-05	100	0.03	151570	2755229	0.37	2672	58	304853
SAMN17102151	Refseq	GCF_030444445.1	PRJNA685966	Staphylococcus pseudintermedius	HSP095	Skin Swab	Dog	Healthy	Healthy	Spain	2019-05	100	0	2654458	2654458	0.38	2441	1	2654458
SAMN21249977	Genbank	GCA_019997965.2	PRJNA685966	Staphylococcus pseudintermedius	HSP283	Skin Swab	Dog	Healthy	Healthy	Spain	2020-10	100	0.01	2612483	2612483	0.38	2419	1	2612483
SAMN17102166	Refseq	GCF_046546915.1	PRJNA685966	Staphylococcus pseudintermedius	HSP143	Skin Swab	Dog	Healthy	Healthy	Spain	2019-05	100	0.01	162972	2689212	0.37	2554	56	441021
SAMN20568728	Genbank	GCA_020685885.2	PRJNA685966	Staphylococcus pseudintermedius	HSP235	skin swab	Dog	Healthy	Healthy	Spain	2020-10	100	0.7	2870856	2870856	0.37	2772	1	2870856
SAMN20568729	Genbank	GCA_020685905.2	PRJNA685966	Staphylococcus pseudintermedius	HSP236	skin swab	Dog	Healthy	Healthy	Spain	2020-10	100	0.9	2876041	2879142	0.37	2771	3	2876041
SAMN20568730	Genbank	GCA_020685685.2	PRJNA685966	Staphylococcus pseudintermedius	HSP237	skin swab	Dog	Healthy	Healthy	Spain	2020-10	100	0.49	2829889	2832626	0.37	2710	2	2829889
SAMN20568731	Genbank	GCA_020685845.2	PRJNA685966	Staphylococcus pseudintermedius	HSP241	skin swab	Dog	Healthy	Healthy	Spain	2020-10	100	0.74	2870854	2874374	0.37	2773	2	2870854
SAMN20568732	Genbank	GCA_020685645.2	PRJNA685966	Staphylococcus pseudintermedius	HSP242	skin swab	Dog	Healthy	Healthy	Spain	2020-10	100	0.68	2870846	2873578	0.37	2772	3	2870846
SAMN20568733	Genbank	GCA_020685745.2	PRJNA685966	Staphylococcus pseudintermedius	HSP243	skin swab	Dog	Healthy	Healthy	Spain	2020-10	100	0.61	2870763	2870763	0.37	2767	1	2870763
SAMN20568734	Genbank	GCA_020685805.2	PRJNA685966	Staphylococcus pseudintermedius	HSP244	skin swab	Dog	Healthy	Healthy	Spain	2020-10	100	0.71	2870851	2873860	0.37	2782	3	2870851
SAMN21249956	Genbank	GCA_019998365.3	PRJNA685966	Staphylococcus pseudintermedius	HSP240	Skin Swab	Dog	Healthy	Healthy	Spain	2020-10	100	0.71	2870847	2873810	0.37	2778	2	2870847
SAMN17102161	Refseq	GCF_031853825.1	PRJNA685966	Staphylococcus pseudintermedius	HSP137	Skin Swab	Dog	Healthy	Healthy	Spain	2019-05	100	0.63	180215	2746101	0.37	2653	74	616369
SAMN17102163	Refseq	GCF_031853065.1	PRJNA685966	Staphylococcus pseudintermedius	HSP140	Skin Swab	Dog	Healthy	Healthy	Spain	2019-05	100	0.13	144737	2682021	0.37	2582	64	463359
SAMN17102159	Refseq	GCF_031852925.1	PRJNA685966	Staphylococcus pseudintermedius	HSP135	Skin Swab	Dog	Healthy	Healthy	Spain	2019-05	100	0.02	264620	2549595	0.38	2418	50	676644
SAMN17102153	Refseq	GCF_030444385.1	PRJNA685966	Staphylococcus pseudintermedius	HSP097	Skin Swab	Dog	Healthy	Healthy	Spain	2019-05	100	0	2549205	2549205	0.38	2350	1	2549205
SAMN21249958	Genbank	GCA_019997765.2	PRJNA685966	Staphylococcus pseudintermedius	HSP255	Skin Swab	Dog	Healthy	Healthy	Spain	2020-10	100	0.05	2599014	2599014	0.38	2389	1	2599014
SAMN21249959	Genbank	GCA_019997205.2	PRJNA685966	Staphylococcus pseudintermedius	HSP258	Skin Swab	Dog	Healthy	Healthy	Spain	2020-10	100	0.05	2599022	2599022	0.38	2402	1	2599022
SAMN21249960	Genbank	GCA_019997005.2	PRJNA685966	Staphylococcus pseudintermedius	HSP259	Skin Swab	Dog	Healthy	Healthy	Spain	2020-10	100	0.05	2599014	2599014	0.38	2397	1	2599014
SAMN21249961	Genbank	GCA_019997245.2	PRJNA685966	Staphylococcus pseudintermedius	HSP260	Skin Swab	Dog	Healthy	Healthy	Spain	2020-10	100	0.04	2599017	2599017	0.38	2396	1	2599017
SAMN21249962	Genbank	GCA_019997785.2	PRJNA685966	Staphylococcus pseudintermedius	HSP261	Skin Swab	Dog	Healthy	Healthy	Spain	2020-10	100	0.04	2599026	2599026	0.38	2398	1	2599026
SAMN21249963	Genbank	GCA_019997825.2	PRJNA685966	Staphylococcus pseudintermedius	HSP262	Skin Swab	Dog	Healthy	Healthy	Spain	2020-10	100	0.13	2599024	2599024	0.38	2397	1	2599024
SAMN21249964	Genbank	GCA_019997065.2	PRJNA685966	Staphylococcus pseudintermedius	HSP263	Skin Swab	Dog	Healthy	Healthy	Spain	2020-10	100	0.07	2599011	2599011	0.38	2389	1	2599011
SAMN21249965	Genbank	GCA_019997705.2	PRJNA685966	Staphylococcus pseudintermedius	HSP264	Skin Swab	Dog	Healthy	Healthy	Spain	2020-10	100	0.04	2599011	2599011	0.38	2396	1	2599011
SAMN21249966	Genbank	GCA_019997085.2	PRJNA685966	Staphylococcus pseudintermedius	HSP265	Skin Swab	Dog	Healthy	Healthy	Spain	2020-10	100	0.07	2599006	2599006	0.38	2393	1	2599006
SAMN21249967	Genbank	GCA_019997845.2	PRJNA685966	Staphylococcus pseudintermedius	HSP266	Skin Swab	Dog	Healthy	Healthy	Spain	2020-10	100	0.05	2599007	2599007	0.38	2393	1	2599007
SAMN21249968	Genbank	GCA_019997625.2	PRJNA685966	Staphylococcus pseudintermedius	HSP267	Skin Swab	Dog	Healthy	Healthy	Spain	2020-10	100	0.06	2599005	2599005	0.38	2398	1	2599005
SAMN17102162	Refseq	GCF_031853305.1	PRJNA685966	Staphylococcus pseudintermedius	HSP138	Skin Swab	Dog	Healthy	Healthy	Spain	2019-05	100	0.01	238493	2584721	0.38	2433	57	615112
SAMN17102164	Refseq	GCF_031852765.1	PRJNA685966	Staphylococcus pseudintermedius	HSP141	Skin Swab	Dog	Healthy	Healthy	Spain	2019-05	100	0.35	216949	2582912	0.37	2416	65	615157
SAMN17102155	Refseq	GCF_031853325.1	PRJNA685966	Staphylococcus pseudintermedius	HSP125	Skin Swab	Dog	Healthy	Healthy	Spain	2019-05	100	0	157108	2591153	0.38	2477	99	372838
SAMN17102156	Refseq	GCF_031853265.1	PRJNA685966	Staphylococcus pseudintermedius	HSP127	Skin Swab	Dog	Healthy	Healthy	Spain	2019-05	100	0	230470	2471573	0.38	2298	50	455999
SAMN17102158	Refseq	GCF_031853005.1	PRJNA685966	Staphylococcus pseudintermedius	HSP134	Skin Swab	Dog	Healthy	Healthy	Spain	2019-05	100	0.01	338818	2619735	0.37	2456	31	843750
SAMN17102160	Refseq	GCF_031852875.1	PRJNA685966	Staphylococcus pseudintermedius	HSP136	Skin Swab	Dog	Healthy	Healthy	Spain	2019-05	100	0.16	122261	2568939	0.38	2377	57	602090
SAMN21249943	Genbank	GCA_019998825.2	PRJNA685966	Staphylococcus pseudintermedius	HSP210	Skin Swab	Dog	Healthy	Healthy	Spain	2020-10	100	0	2472637	2472637	0.38	2255	1	2472637
SAMN21249944	Genbank	GCA_019998805.2	PRJNA685966	Staphylococcus pseudintermedius	HSP211	Skin Swab	Dog	Healthy	Healthy	Spain	2020-10	100	0	2472639	2472639	0.38	2258	1	2472639
SAMN21249945	Genbank	GCA_019998765.2	PRJNA685966	Staphylococcus pseudintermedius	HSP212	Skin Swab	Dog	Healthy	Healthy	Spain	2020-10	100	0	2472731	2472731	0.38	2262	1	2472731
SAMN21249946	Genbank	GCA_019998525.2	PRJNA685966	Staphylococcus pseudintermedius	HSP213	Skin Swab	Dog	Healthy	Healthy	Spain	2020-10	100	0	2472654	2472654	0.38	2259	1	2472654
SAMN21249948	Genbank	GCA_019998745.2	PRJNA685966	Staphylococcus pseudintermedius	HSP216	Skin Swab	Dog	Healthy	Healthy	Spain	2020-10	99.9	0.06	2611882	2611882	0.38	2468	1	2611882
SAMN21249949	Genbank	GCA_019998685.2	PRJNA685966	Staphylococcus pseudintermedius	HSP224	Skin Swab	Dog	Healthy	Healthy	Spain	2020-10	100	0.03	2711395	2711395	0.38	2562	1	2711395
SAMN21249950	Genbank	GCA_019998785.2	PRJNA685966	Staphylococcus pseudintermedius	HSP225	Skin Swab	Dog	Healthy	Healthy	Spain	2020-10	100	0.17	2752895	2752895	0.38	2609	1	2752895
SAMN21249951	Genbank	GCA_019997165.2	PRJNA685966	Staphylococcus pseudintermedius	HSP226	Skin Swab	Dog	Healthy	Healthy	Spain	2020-10	100	0.18	2749684	2749684	0.38	2605	1	2749684
SAMN21249953	Genbank	GCA_019997925.3	PRJNA685966	Staphylococcus pseudintermedius	HSP228	Skin Swab	Dog	Healthy	Healthy	Spain	2020-10	100	0.17	2750552	2753005	0.38	2609	2	2750552
SAMN20568727	Genbank	GCA_020685925.2	PRJNA685966	Staphylococcus pseudintermedius	HSP232	skin swab	Dog	Healthy	Healthy	Spain	2020-10	100	0	2598204	2604290	0.38	2398	2	2598204
SAMN20568735	Genbank	GCA_020685785.2	PRJNA685966	Staphylococcus pseudintermedius	HSP245	skin swab	Dog	Healthy	Healthy	Spain	2020-10	100	0	2598178	2604264	0.38	2397	2	2598178
SAMN20568736	Genbank	GCA_020685705.2	PRJNA685966	Staphylococcus pseudintermedius	HSP246	skin swab	Dog	Healthy	Healthy	Spain	2020-10	100	0	2597950	2600989	0.38	2398	2	2597950
SAMN20568737	Genbank	GCA_020685725.2	PRJNA685966	Staphylococcus pseudintermedius	HSP249	skin swab	Dog	Healthy	Healthy	Spain	2020-10	100	0	2597934	2604011	0.38	2399	2	2597934
SAMN20568738	Genbank	GCA_020685625.2	PRJNA685966	Staphylococcus pseudintermedius	HSP250	skin swab	Dog	Healthy	Healthy	Spain	2020-10	100	0	2598174	2604260	0.38	2406	2	2598174
SAMN20568739	Genbank	GCA_020685865.2	PRJNA685966	Staphylococcus pseudintermedius	HSP251	skin swab	Dog	Healthy	Healthy	Spain	2020-10	99.9	0	2598183	2604265	0.38	2402	2	2598183
SAMN20568740	Genbank	GCA_020685765.2	PRJNA685966	Staphylococcus pseudintermedius	HSP253	skin swab	Dog	Healthy	Healthy	Spain	2020-10	100	0	2598193	2604279	0.38	2400	2	2598193
SAMN21249957	Genbank	GCA_019997885.2	PRJNA685966	Staphylococcus pseudintermedius	HSP252	Skin Swab	Dog	Healthy	Healthy	Spain	2020-10	100	0	2598184	2598184	0.38	2394	1	2598184
SAMN21249969	Genbank	GCA_019998045.2	PRJNA685966	Staphylococcus pseudintermedius	HSP274	Skin Swab	Dog	Healthy	Healthy	Spain	2020-10	96.6	0.17	2587491	2587491	0.38	2522	1	2587491
SAMN21249970	Genbank	GCA_019998025.2	PRJNA685966	Staphylococcus pseudintermedius	HSP276	Skin Swab	Dog	Healthy	Healthy	Spain	2020-10	99.8	0.8	2587496	2587496	0.38	2520	1	2587496
SAMN21249971	Genbank	GCA_019997945.2	PRJNA685966	Staphylococcus pseudintermedius	HSP277	Skin Swab	Dog	Healthy	Healthy	Spain	2020-10	99.5	0.23	2587509	2587509	0.38	2514	1	2587509
SAMN21249972	Genbank	GCA_019997225.2	PRJNA685966	Staphylococcus pseudintermedius	HSP278	Skin Swab	Dog	Healthy	Healthy	Spain	2020-10	99.9	0.13	2587481	2587481	0.38	2500	1	2587481
SAMN21249978	Genbank	GCA_019996945.2	PRJNA685966	Staphylococcus pseudintermedius	HSP284	Skin Swab	Dog	Healthy	Healthy	Spain	2020-10	100	0.01	2568725	2568725	0.38	2414	1	2568725
SAMN20568742	Genbank	GCA_020685605.2	PRJNA685966	Staphylococcus pseudintermedius	HSP285	skin swab	Dog	Healthy	Healthy	Spain	2020-10	100	0.01	2642406	2646725	0.37	2458	2	2642406
SAMN20568743	Genbank	GCA_020686685.2	PRJNA685966	Staphylococcus pseudintermedius	HSP286	skin swab	Dog	Healthy	Healthy	Spain	2020-10	100	0.01	2642412	2646744	0.37	2455	2	2642412
SAMN17102146	Refseq	GCF_036409735.1	PRJNA685966	Staphylococcus pseudintermedius	HSP080	Skin Swab	Dog	Healthy	Healthy	Spain	2019-05	100	0.01	113377	2568231	0.37	2396	64	256280
SAMN17102150	Refseq	GCF_036409485.1	PRJNA685966	Staphylococcus pseudintermedius	HSP094	Skin Swab	Dog	Healthy	Healthy	Spain	2019-05	100	0.01	162811	2597084	0.37	2454	55	356279
SAMN17102149	Refseq	GCF_036409545.1	PRJNA685966	Staphylococcus pseudintermedius	HSP093	Skin Swab	Dog	Healthy	Healthy	Spain	2019-05	100	0.01	118568	2512641	0.38	2358	54	365664
SAMN17102152	Refseq	GCF_030444425.1	PRJNA685966	Staphylococcus pseudintermedius	HSP096	Skin Swab	Dog	Healthy	Healthy	Spain	2019-05	100	0.01	2621059	2621059	0.38	2392	1	2621059
SAMN17102157	Refseq	GCF_031853025.1	PRJNA685966	Staphylococcus pseudintermedius	HSP132	Skin Swab	Dog	Healthy	Healthy	Spain	2019-05	100	0.01	155389	2564442	0.37	2395	57	378638
SAMN17102165	Refseq	GCF_052112485.1	PRJNA685966	Staphylococcus pseudintermedius	HSP142	Skin Swab	Dog	Healthy	Healthy	Spain	2019-05	100	0.19	186286	2628676	0.37	2503	34	518733
SAMN21249928	Genbank	GCA_019997105.2	PRJNA685966	Staphylococcus pseudintermedius	HSP147	Skin Swab	Dog	Healthy	Healthy	Spain	2020-10	99.5	2.48	2596583	2596583	0.38	2531	1	2596583
SAMN21249929	Genbank	GCA_019997905.2	PRJNA685966	Staphylococcus pseudintermedius	HSP149	Skin Swab	Dog	Healthy	Healthy	Spain	2020-10	96.3	0.18	2592079	2592079	0.38	2644	1	2592079
SAMN21249930	Genbank	GCA_019997185.2	PRJNA685966	Staphylococcus pseudintermedius	HSP151	Skin Swab	Dog	Healthy	Healthy	Spain	2020-10	96.2	1.38	2596392	2596392	0.38	2610	1	2596392
SAMN21249931	Genbank	GCA_019997145.2	PRJNA685966	Staphylococcus pseudintermedius	HSP152	Skin Swab	Dog	Healthy	Healthy	Spain	2020-10	96.8	0.72	2596434	2596434	0.38	2674	1	2596434
SAMN21249932	Genbank	GCA_019997125.2	PRJNA685966	Staphylococcus pseudintermedius	HSP153	Skin Swab	Dog	Healthy	Healthy	Spain	2020-10	96.2	2.92	2596421	2596421	0.38	2639	1	2596421
SAMN21249933	Genbank	GCA_019997265.2	PRJNA685966	Staphylococcus pseudintermedius	HSP154	Skin Swab	Dog	Healthy	Healthy	Spain	2020-10	99.9	2.29	2596577	2596577	0.38	2630	1	2596577
SAMN21249934	Genbank	GCA_019998705.2	PRJNA685966	Staphylococcus pseudintermedius	HSP155	Skin Swab	Dog	Healthy	Healthy	Spain	2020-10	99.2	0.16	2596471	2596471	0.38	2545	1	2596471
SAMN21249935	Genbank	GCA_019997565.2	PRJNA685966	Staphylococcus pseudintermedius	HSP156	Skin Swab	Dog	Healthy	Healthy	Spain	2020-10	99.8	0.87	2596481	2596481	0.38	2544	1	2596481
SAMN21249936	Genbank	GCA_019998065.2	PRJNA685966	Staphylococcus pseudintermedius	HSP157	Skin Swab	Dog	Healthy	Healthy	Spain	2020-10	99.2	1.72	2596476	2596476	0.38	2536	1	2596476
SAMN21249937	Genbank	GCA_019997985.2	PRJNA685966	Staphylococcus pseudintermedius	HSP158	Skin Swab	Dog	Healthy	Healthy	Spain	2020-10	99	0.19	2596482	2596482	0.38	2562	1	2596482
SAMN21249938	Genbank	GCA_019998395.2	PRJNA685966	Staphylococcus pseudintermedius	HSP159	Skin Swab	Dog	Healthy	Healthy	Spain	2020-10	97.3	1.7	2596228	2596228	0.38	2639	1	2596228
SAMN21249939	Genbank	GCA_019998665.2	PRJNA685966	Staphylococcus pseudintermedius	HSP160	Skin Swab	Dog	Healthy	Healthy	Spain	2020-10	95.2	2.9	2596486	2596486	0.38	2749	1	2596486
SAMN21249940	Genbank	GCA_019997325.2	PRJNA685966	Staphylococcus pseudintermedius	HSP166	Skin Swab	Dog	Healthy	Healthy	Spain	2020-10	99.4	0.14	2596617	2596617	0.38	2557	1	2596617
SAMN21249941	Genbank	GCA_019998005.2	PRJNA685966	Staphylococcus pseudintermedius	HSP199	Skin Swab	Dog	Healthy	Healthy	Spain	2020-10	100	0.52	2574145	2574145	0.38	2448	1	2574145
SAMN21249942	Genbank	GCA_019997445.2	PRJNA685966	Staphylococcus pseudintermedius	HSP204	Skin Swab	Dog	Healthy	Healthy	Spain	2020-10	99.9	0.11	2470601	2470601	0.38	2319	1	2470601
SAMN21249947	Genbank	GCA_019998185.2	PRJNA685966	Staphylococcus pseudintermedius	HSP214	Skin Swab	Dog	Healthy	Healthy	Spain	2020-10	100	0.02	2524382	2524382	0.38	2337	1	2524382
SAMN21249952	Genbank	GCA_019996845.2	PRJNA685966	Staphylococcus pseudintermedius	HSP227	Skin Swab	Dog	Healthy	Healthy	Spain	2020-10	100	0.2	2750564	2750564	0.38	2615	1	2750564
SAMN21249954	Genbank	GCA_019997285.2	PRJNA685966	Staphylococcus pseudintermedius	HSP238	Skin Swab	Dog	Healthy	Healthy	Spain	2020-10	99.6	0.56	2646418	2646418	0.38	2582	1	2646418
SAMN21249955	Genbank	GCA_019997805.2	PRJNA685966	Staphylococcus pseudintermedius	HSP239	Skin Swab	Dog	Healthy	Healthy	Spain	2020-10	99.7	0.48	2647795	2647795	0.38	2561	1	2647795
SAMN06054137	Refseq	GCF_047127895.1	PRJNA353985	Staphylococcus pseudintermedius	SL/085	Skin swab	Dog	Healthy	Healthy	Sri Lanka	2014-03	100	0.46	2682149	2727295	0.37	2565	2	2682149
SAMN06054139	Refseq	GCF_007050525.1	PRJNA353985	Staphylococcus pseudintermedius	SL/114	Skin swab	Dog	Healthy	Healthy	Sri Lanka	2014-03	100	0.5	128301	2769170	0.37	2675	52	391991
SAMN06054140	Refseq	GCF_007050545.1	PRJNA353985	Staphylococcus pseudintermedius	SL/152	Skin swab	Dog	Healthy	Healthy	Sri Lanka	2014-03	100	0.65	134913	2768349	0.37	2672	56	471389
SAMN06054141	Refseq	GCF_047128955.1	PRJNA353985	Staphylococcus pseudintermedius	SL/154	Ear swab	Dog	Healthy	Healthy	Sri Lanka	2014-03	100	0.31	2712106	2717466	0.37	2519	3	2712106
SAMN06054138	Refseq	GCF_006382055.1	PRJNA353985	Staphylococcus pseudintermedius	SL/094	Ear swab	Dog	Healthy	Healthy	Sri Lanka	2014-03	100	0.29	135046	2658947	0.37	2560	46	379149
SAMN06052361	Refseq	GCF_002950775.1	PRJNA353985	Staphylococcus pseudintermedius	SL/066	Ear swab	Dog	Healthy	Healthy	Sri Lanka	2014-03-17	100	0.01	2531995	2534738	0.38	2308	2	2531995
SAMN06054118	Refseq	GCF_047128945.1	PRJNA353985	Staphylococcus pseudintermedius	SL/076	Skin swab	Dog	Healthy	Healthy	Sri Lanka	2014-03-17	100	0.21	2700181	2743619	0.37	2593	3	2700181
SAMN10389931	Refseq	GCF_031853365.1	PRJNA418768	Staphylococcus pseudintermedius	MAD472	healthy carrier	Canine	Healthy	Healthy	Switzerland	2015	100	0.02	102085	2691247	0.37	2571	73	369672
SAMN40221583	Refseq	GCF_035287405.1	PRJNA1083015	Staphylococcus pseudintermedius	WU48_1	open wound	Dog	Pyoderma	Diseased	Thailand	2023-11-01	100	0	193671	2554960	0.37	2427	46	446218
SAMN33018083	Refseq	GCF_002767695.1	PRJNA929935	Staphylococcus pseudintermedius	A984	Veterinary hospital	Cat	Skin Infection	Diseased	Thailand	2020	100	0	166168	2529486	0.38	2385	93	291573
SAMN33018088	Refseq	GCF_002767765.1	PRJNA929935	Staphylococcus pseudintermedius	B310	Veterinary hospital	Cat	Skin Infection	Diseased	Thailand	2021	100	0	121449	2603089	0.38	2474	90	381471
SAMN36807528	Refseq	GCF_035287425.1	PRJNA940808	Staphylococcus pseudintermedius	CUVET17-450	Pustules of a dog	Dog	Pyoderma	Diseased	Thailand	2017-04-18	100	0	217558	2606216	0.37	2500	41	491147
SAMN36807529	Refseq	GCF_035287365.1	PRJNA940808	Staphylococcus pseudintermedius	CUVET16-115	Pustules of a dog	Dog	Pyoderma	Diseased	Thailand	2016-05-28	100	0	136595	2601098	0.37	2494	47	278765
SAMN33018077	Refseq	GCF_002767605.1	PRJNA929935	Staphylococcus pseudintermedius	A538	Veterinary hospital	Dog	Skin Infection	Diseased	Thailand	2020	100	0	134810	2604035	0.37	2482	98	253998
SAMN33018070	Refseq	GCF_002767495.1	PRJNA929935	Staphylococcus pseudintermedius	A059	Veterinary hospital	Dog	Skin Infection	Diseased	Thailand	2020	100	0.02	139363	2717477	0.37	2635	99	234991
SAMN33018072	Refseq	GCF_002767575.1	PRJNA929935	Staphylococcus pseudintermedius	A373	Veterinary hospital	Dog	Skin Infection	Diseased	Thailand	2020	100	0.02	96592	2712687	0.37	2628	89	285762
SAMN33018084	Refseq	GCF_002767705.1	PRJNA929935	Staphylococcus pseudintermedius	A1002	Veterinary hospital	Dog	Skin Infection	Diseased	Thailand	2020	100	0.03	110924	2688159	0.37	2608	87	281546
SAMN33018089	Refseq	GCF_002767885.1	PRJNA929935	Staphylococcus pseudintermedius	B479	Veterinary hospital	Dog	Skin Infection	Diseased	Thailand	2021	100	0.18	132179	2761329	0.37	2728	109	301546
SAMN33018090	Refseq	GCF_002767925.1	PRJNA929935	Staphylococcus pseudintermedius	B521	Veterinary hospital	Dog	Skin Infection	Diseased	Thailand	2021	100	0.13	137537	2730315	0.37	2679	93	307354
SAMN33018091	Refseq	GCF_002767915.1	PRJNA929935	Staphylococcus pseudintermedius	B645	Veterinary hospital	Dog	Skin Infection	Diseased	Thailand	2021	100	0.11	123773	2786565	0.37	2763	110	237513
SAMN33018085	Refseq	GCF_002767795.1	PRJNA929935	Staphylococcus pseudintermedius	A1092	Veterinary hospital	Dog	Skin Infection	Diseased	Thailand	2020	100	0	163752	2635804	0.37	2526	77	603883
SAMN33018086	Refseq	GCF_002767805.1	PRJNA929935	Staphylococcus pseudintermedius	B061	Veterinary hospital	Dog	Skin Infection	Diseased	Thailand	2021	100	0.02	135123	2668257	0.37	2597	103	439540
SAMN33018080	Refseq	GCF_002767615.1	PRJNA929935	Staphylococcus pseudintermedius	A744	Veterinary hospital	Dog	Skin Infection	Diseased	Thailand	2020	100	0.01	133078	2601584	0.37	2468	81	446195
SAMN33018087	Refseq	GCF_002767815.1	PRJNA929935	Staphylococcus pseudintermedius	B262	Veterinary hospital	Dog	Skin Infection	Diseased	Thailand	2021	100	0	140516	2659857	0.37	2553	81	343256
SAMN33018095	Refseq	GCF_002767945.1	PRJNA929935	Staphylococcus pseudintermedius	B881	Veterinary hospital	Dog	Skin Infection	Diseased	Thailand	2021	100	0.01	169506	2640278	0.37	2533	71	483052
SAMN33018074	Refseq	GCF_002767625.1	PRJNA929935	Staphylococcus pseudintermedius	A413	Veterinary hospital	Dog	Skin Infection	Diseased	Thailand	2020	100	0.01	169181	2594266	0.37	2459	70	446714
SAMN33018097	Refseq	GCF_002767985.1	PRJNA929935	Staphylococcus pseudintermedius	B1297	Veterinary hospital	Dog	Skin Infection	Diseased	Thailand	2021	100	0	170218	2577686	0.37	2446	48	392185
SAMN31370593	Bactopia	SRR21977386	PRJNA892162	Staphylococcus pseudintermedius	71	Mouth	Dog	Healthy	Healthy	Trinidad and Tobago	2016	100	0.22	48169	2770501	0.37	2754	120	162651
SAMN31370614	Bactopia	SRR21977363	PRJNA892162	Staphylococcus pseudintermedius	79	Mouth	Dog	Healthy	Healthy	Trinidad and Tobago	2016	100	0.02	65717	2473606	0.38	2312	92	366919
SAMN31370615	Bactopia	SRR21977361	PRJNA892162	Staphylococcus pseudintermedius	58	Nose	Dog	Healthy	Healthy	Trinidad and Tobago	2016	100	0.02	56844	2462551	0.38	2305	120	107152
SAMN31370583	Bactopia	SRR21977405	PRJNA892162	Staphylococcus pseudintermedius	82	Mouth	Dog	Healthy	Healthy	Trinidad and Tobago	2016	100	0	74009	2487359	0.38	2318	82	173033
SAMN31370585	Bactopia	SRR21977402	PRJNA892162	Staphylococcus pseudintermedius	86	Mouth	Dog	Healthy	Healthy	Trinidad and Tobago	2016	100	0	95635	2559899	0.38	2410	59	228415
SAMN31370566	Bactopia	SRR21977423	PRJNA892162	Staphylococcus pseudintermedius	94_5	Nose	Dog	Healthy	Healthy	Trinidad and Tobago	2016	100	0.04	70074	2550272	0.37	2427	90	158459
SAMN31370555	Bactopia	SRR21977426	PRJNA892162	Staphylococcus pseudintermedius	87	Nose	Dog	Healthy	Healthy	Trinidad and Tobago	2016	100	0	95779	2509239	0.38	2356	61	281063
SAMN31370557	Bactopia	SRR21977414	PRJNA892162	Staphylococcus pseudintermedius	82	abdomen	Dog	Healthy	Healthy	Trinidad and Tobago	2016	100	0	48177	2513863	0.38	2360	154	138511
SAMN31370558	Bactopia	SRR21977403	PRJNA892162	Staphylococcus pseudintermedius	91	Nose	Dog	Healthy	Healthy	Trinidad and Tobago	2016	100	0	135095	2537244	0.38	2346	53	421423
SAMN31370561	Bactopia	SRR21977362	PRJNA892162	Staphylococcus pseudintermedius	95	Mouth	Dog	Healthy	Healthy	Trinidad and Tobago	2016	100	0.01	53659	2520609	0.38	2382	83	271798
SAMN31370564	Bactopia	SRR21977387	PRJNA892162	Staphylococcus pseudintermedius	81	abdomen	Dog	Healthy	Healthy	Trinidad and Tobago	2016	100	0	46839	2472756	0.38	2336	106	145843
SAMN31370573	Bactopia	SRR21977416	PRJNA892162	Staphylococcus pseudintermedius	76	Mouth	Dog	Healthy	Healthy	Trinidad and Tobago	2016	100	0	61823	2493647	0.38	2367	94	268931
SAMN31370575	Bactopia	SRR21977413	PRJNA892162	Staphylococcus pseudintermedius	66	abdomen	Dog	Healthy	Healthy	Trinidad and Tobago	2016	100	0.19	49091	2500756	0.38	2378	115	134045
SAMN31370580	Bactopia	SRR21977408	PRJNA892162	Staphylococcus pseudintermedius	68	Nose	Dog	Healthy	Healthy	Trinidad and Tobago	2016	100	0.01	50009	2490554	0.38	2363	99	136591
SAMN31370586	Bactopia	SRR21977401	PRJNA892162	Staphylococcus pseudintermedius	46	Nose	Dog	Healthy	Healthy	Trinidad and Tobago	2016	100	0	43782	2452112	0.38	2328	127	180769
SAMN31370588	Bactopia	SRR21977399	PRJNA892162	Staphylococcus pseudintermedius	76	abdomen	Dog	Healthy	Healthy	Trinidad and Tobago	2016	100	0	67060	2433864	0.38	2275	62	174743
SAMN31370592	Bactopia	SRR21977395	PRJNA892162	Staphylococcus pseudintermedius	94	abdomen	Dog	Healthy	Healthy	Trinidad and Tobago	2016	100	0.01	74607	2518288	0.38	2396	75	173051
SAMN31370595	Bactopia	SRR21977383	PRJNA892162	Staphylococcus pseudintermedius	72	Mouth	Dog	Healthy	Healthy	Trinidad and Tobago	2016	100	0	47666	2430245	0.38	2289	114	172391
SAMN31370596	Bactopia	SRR21977382	PRJNA892162	Staphylococcus pseudintermedius	88	Nose	Dog	Healthy	Healthy	Trinidad and Tobago	2016	100	0	71745	2446780	0.38	2293	86	175463
SAMN31370601	Bactopia	SRR21977377	PRJNA892162	Staphylococcus pseudintermedius	92	Nose	Dog	Healthy	Healthy	Trinidad and Tobago	2016	100	0	78335	2586209	0.37	2458	88	150211
SAMN31370608	Bactopia	SRR21977369	PRJNA892162	Staphylococcus pseudintermedius	88	Mouth	Dog	Healthy	Healthy	Trinidad and Tobago	2016	100	0.16	63264	2656040	0.37	2577	96	186668
SAMN31370611	Bactopia	SRR21977366	PRJNA892162	Staphylococcus pseudintermedius	95	abdomen	Dog	Healthy	Healthy	Trinidad and Tobago	2016	100	0.02	48237	2514928	0.38	2367	109	164587
SAMN31370612	Bactopia	SRR21977365	PRJNA892162	Staphylococcus pseudintermedius	92	Mouth	Dog	Healthy	Healthy	Trinidad and Tobago	2016	100	0.01	50828	2547807	0.38	2435	103	160346
SAMN31370617	Bactopia	SRR21977359	PRJNA892162	Staphylococcus pseudintermedius	83	Mouth	Dog	Healthy	Healthy	Trinidad and Tobago	2016	100	0.24	41699	2651667	0.37	2547	155	157789
SAMN31370619	Bactopia	SRR21977357	PRJNA892162	Staphylococcus pseudintermedius	70_1	Mouth	Dog	Healthy	Healthy	Trinidad and Tobago	2016	100	0.01	141228	2475240	0.38	2308	53	372882
SAMN31370620	Bactopia	SRR21977356	PRJNA892162	Staphylococcus pseudintermedius	24	Nose	Dog	Healthy	Healthy	Trinidad and Tobago	2016	100	0.01	54873	2459941	0.38	2308	99	272280
SAMN31370622	Bactopia	SRR21977394	PRJNA892162	Staphylococcus pseudintermedius	81	Nose	Dog	Healthy	Healthy	Trinidad and Tobago	2016	100	0	59390	2518164	0.38	2365	88	280753
SAMN31370624	Bactopia	SRR21977392	PRJNA892162	Staphylococcus pseudintermedius	70	Mouth	Dog	Healthy	Healthy	Trinidad and Tobago	2016	100	0.13	62332	2590879	0.38	2481	102	172700
SAMN31370625	Bactopia	SRR21977390	PRJNA892162	Staphylococcus pseudintermedius	86	Nose	Dog	Healthy	Healthy	Trinidad and Tobago	2016	100	0.02	63186	2554587	0.37	2421	79	149290
SAMN31370594	Bactopia	SRR21977385	PRJNA892162	Staphylococcus pseudintermedius	67	Hand	Human	Healthy	Healthy	Trinidad and Tobago	2016	100	0.18	50905	2775729	0.37	2764	120	110015
SAMN31370616	Bactopia	SRR21977360	PRJNA892162	Staphylococcus pseudintermedius	75	Hand	Human	Healthy	Healthy	Trinidad and Tobago	2016	100	0.02	52449	2473039	0.38	2309	104	179569
SAMN31370584	Bactopia	SRR21977404	PRJNA892162	Staphylococcus pseudintermedius	78_3	Hand	Human	Healthy	Healthy	Trinidad and Tobago	2016	100	0	87122	2489564	0.38	2310	59	158117
SAMN31370587	Bactopia	SRR21977400	PRJNA892162	Staphylococcus pseudintermedius	72	Hand	Human	Healthy	Healthy	Trinidad and Tobago	2016	100	0	107527	2517203	0.38	2350	47	228094
SAMN31370559	Bactopia	SRR21977384	PRJNA892162	Staphylococcus pseudintermedius	73	Mouth	Human	Healthy	Healthy	Trinidad and Tobago	2016	100	0	80195	2527657	0.38	2348	66	172867
SAMN31370563	Bactopia	SRR21977388	PRJNA892162	Staphylococcus pseudintermedius	36	Hand	Human	Healthy	Healthy	Trinidad and Tobago	2016	100	0.01	48221	2509365	0.38	2381	112	162567
SAMN31370567	Bactopia	SRR21977422	PRJNA892162	Staphylococcus pseudintermedius	90	Nose	Human	Healthy	Healthy	Trinidad and Tobago	2016	100	0.01	123520	2501197	0.38	2347	55	298378
SAMN31370570	Bactopia	SRR21977419	PRJNA892162	Staphylococcus pseudintermedius	85	Hand	Human	Healthy	Healthy	Trinidad and Tobago	2016	100	0	97932	2455430	0.38	2285	66	242418
SAMN31370574	Bactopia	SRR21977415	PRJNA892162	Staphylococcus pseudintermedius	93	Mouth	Human	Healthy	Healthy	Trinidad and Tobago	2016	100	0	61285	2496566	0.38	2373	99	207959
SAMN31370577	Bactopia	SRR21977411	PRJNA892162	Staphylococcus pseudintermedius	93	Hand	Human	Healthy	Healthy	Trinidad and Tobago	2016	100	0.16	62582	2502286	0.38	2377	101	228624
SAMN31370581	Bactopia	SRR21977407	PRJNA892162	Staphylococcus pseudintermedius	67	Mouth	Human	Healthy	Healthy	Trinidad and Tobago	2016	100	0	48184	2478300	0.38	2362	124	148483
SAMN31370591	Bactopia	SRR21977396	PRJNA892162	Staphylococcus pseudintermedius	80	Mouth	Human	Healthy	Healthy	Trinidad and Tobago	2016	100	0	90757	2429701	0.38	2274	71	249149
SAMN31370598	Bactopia	SRR21977380	PRJNA892162	Staphylococcus pseudintermedius	84	Mouth	Human	Healthy	Healthy	Trinidad and Tobago	2016	100	0	67766	2439566	0.38	2290	88	163988
SAMN31370603	Bactopia	SRR21977375	PRJNA892162	Staphylococcus pseudintermedius	96	Nose	Human	Healthy	Healthy	Trinidad and Tobago	2016	100	0	72075	2527881	0.37	2376	75	161784
SAMN31370602	Bactopia	SRR21977376	PRJNA892162	Staphylococcus pseudintermedius	84_4	Hand	Human	Healthy	Healthy	Trinidad and Tobago	2016	100	0.01	47704	2547861	0.38	2409	118	126260
SAMN31370606	Bactopia	SRR21977371	PRJNA892162	Staphylococcus pseudintermedius	77	Hand	Human	Healthy	Healthy	Trinidad and Tobago	2016	100	0.19	42568	2489154	0.38	2361	123	104217
SAMN31370621	Bactopia	SRR21977355	PRJNA892162	Staphylococcus pseudintermedius	74	Nose	Human	Healthy	Healthy	Trinidad and Tobago	2016	100	0.01	66630	2463687	0.38	2310	82	231767
SAMN31370626	Bactopia	SRR21977389	PRJNA892162	Staphylococcus pseudintermedius	82	Nose	Human	Healthy	Healthy	Trinidad and Tobago	2016	100	0.01	97183	2554707	0.37	2420	71	232015
SAMN37310477	Refseq	GCF_002768035.1	PRJNA1013763	Staphylococcus pseudintermedius	20-01	Not stated	Canine	Skin lesion	Diseased	United Kingdom	2020-01-10	100	0.12	123825	2768368	0.37	2730	99	281144
SAMN37310459	Refseq	GCF_002768205.1	PRJNA1013763	Staphylococcus pseudintermedius	18-14	skin	Canine	Skin lesion	Diseased	United Kingdom	2018-04-27	100	0.2	123791	2780479	0.37	2728	81	280827
SAMN37310435	Refseq	GCF_002768095.1	PRJNA1013763	Staphylococcus pseudintermedius	17-08	skin	Canine	Skin lesion	Diseased	United Kingdom	2017-02-20	100	0	164094	2591470	0.37	2469	84	602438
SAMN37310488	Refseq	GCF_002768215.1	PRJNA1013763	Staphylococcus pseudintermedius	20-05	skin	Canine	Skin lesion	Diseased	United Kingdom	2020-02-01	100	0.01	146149	2600252	0.37	2486	82	438452
SAMN37310519	Refseq	GCF_002768155.1	PRJNA1013763	Staphylococcus pseudintermedius	19-2630	skin	Canine	Skin lesion	Diseased	United Kingdom	2019-06-10	100	0.01	164295	2624816	0.37	2475	61	446942
SAMN14548661	Refseq	GCF_016482205.1	PRJNA601973	Staphylococcus pseudintermedius	6109	Skin swab	Dog	Pyoderma	Diseased	United Kingdom	2014-01	100	0	2758929	2762026	0.38	2610	2	2758929
SAMN35555368	Refseq	GCF_007050535.1	PRJNA978491	Staphylococcus pseudintermedius	6127-64107	Canine skin	Dog	Skin infection	Diseased	United Kingdom	2016	100	0.47	128306	2769142	0.37	2676	52	381595
SAMN35555367	Refseq	GCF_031854045.1	PRJNA978491	Staphylococcus pseudintermedius	6110-24416	skin	Dog	Skin infection	Diseased	United Kingdom	2013	100	0.1	131038	2738274	0.37	2691	92	332655
SAMN37310457	Refseq	GCF_002768105.1	PRJNA1013763	Staphylococcus pseudintermedius	18-12	skin	Cat	Skin lesion	Diseased	United Kingdom	2018-04-25	100	0.11	131069	2650237	0.37	2573	98	432311
SAMN37310456	Refseq	GCF_002768045.1	PRJNA1013763	Staphylococcus pseudintermedius	18-11	skin	Cat	Skin lesion	Diseased	United Kingdom	2018-04-22	100	0	170267	2576622	0.38	2454	63	391257
SAMN05181827	Refseq	GCF_036409895.1	PRJNA319397	Staphylococcus pseudintermedius	81661	skin	Canine	Pyoderma	Diseased	USA	2008	100	0	162815	2587350	0.37	2425	60	287652
SAMN09942096	Bactopia	SRR7775125	PRJNA488092	Staphylococcus pseudintermedius	NA	Dorsal fur and anterior nares/mouth of indoor pet dogs and cats.	Canine	Healthy	Healthy	USA	2016-03	100	0	184648	2539297	0.38	2416	26	401999
SAMN09942097	Bactopia	SRR7775126	PRJNA488092	Staphylococcus pseudintermedius	NA	Dorsal fur and anterior nares/mouth of indoor pet dogs and cats.	Canine	Healthy	Healthy	USA	2016-03	100	0	215676	2538959	0.38	2418	33	378274
SAMN09942098	Bactopia	SRR7775123	PRJNA488092	Staphylococcus pseudintermedius	NA	Dorsal fur and anterior nares/mouth of indoor pet dogs and cats.	Canine	Healthy	Healthy	USA	2016-03	100	0	256299	2539992	0.38	2417	28	401999
SAMN09942099	Bactopia	SRR7775124	PRJNA488092	Staphylococcus pseudintermedius	NA	Dorsal fur and anterior nares/mouth of indoor pet dogs and cats.	Canine	Healthy	Healthy	USA	2016-03	100	0	215676	2539226	0.38	2415	28	401999
SAMN09942100	Bactopia	SRR7775121	PRJNA488092	Staphylococcus pseudintermedius	NA	Dorsal fur and anterior nares/mouth of indoor pet dogs and cats.	Canine	Healthy	Healthy	USA	2016-03	100	0	256299	2540058	0.38	2416	27	401999
SAMN09942101	Bactopia	SRR7775122	PRJNA488092	Staphylococcus pseudintermedius	NA	Dorsal fur and anterior nares/mouth of indoor pet dogs and cats.	Canine	Healthy	Healthy	USA	2016-03	100	0	256299	2538890	0.38	2414	27	401999
SAMN09942102	Bactopia	SRR7775129	PRJNA488092	Staphylococcus pseudintermedius	NA	Dorsal fur and anterior nares/mouth of indoor pet dogs and cats.	Canine	Healthy	Healthy	USA	2016-03	100	0	184648	2540947	0.38	2417	27	401999
SAMN09942103	Bactopia	SRR7775130	PRJNA488092	Staphylococcus pseudintermedius	NA	Dorsal fur and anterior nares/mouth of indoor pet dogs and cats.	Canine	Healthy	Healthy	USA	2016-03	100	0	179451	2539187	0.38	2418	31	350650
SAMN09942104	Bactopia	SRR7775110	PRJNA488092	Staphylococcus pseudintermedius	NA	Dorsal fur and anterior nares/mouth of indoor pet dogs and cats.	Canine	Healthy	Healthy	USA	2016-03	100	0	215676	2539661	0.38	2418	27	401999
SAMN09942105	Bactopia	SRR7775109	PRJNA488092	Staphylococcus pseudintermedius	NA	Dorsal fur and anterior nares/mouth of indoor pet dogs and cats.	Canine	Healthy	Healthy	USA	2016-03	100	0	184638	2539032	0.38	2417	28	401999
SAMN09942106	Bactopia	SRR7775108	PRJNA488092	Staphylococcus pseudintermedius	NA	Dorsal fur and anterior nares/mouth of indoor pet dogs and cats.	Canine	Healthy	Healthy	USA	2016-03	100	0	191157	2539561	0.38	2417	28	401999
SAMN09942107	Bactopia	SRR7775107	PRJNA488092	Staphylococcus pseudintermedius	NA	Dorsal fur and anterior nares/mouth of indoor pet dogs and cats.	Canine	Healthy	Healthy	USA	2016-03	100	0	184538	2540141	0.38	2421	29	401999
SAMN09942108	Bactopia	SRR7775106	PRJNA488092	Staphylococcus pseudintermedius	NA	Dorsal fur and anterior nares/mouth of indoor pet dogs and cats.	Canine	Healthy	Healthy	USA	2016-03	100	0	184648	2540822	0.38	2418	29	401999
SAMN15629483	Bactopia	SRR12313741	PRJNA648133	Staphylococcus pseudintermedius	NA	Dorsal fur and anterior nares/mouth of indoor pet dogs and cats.	Canine	Healthy	Healthy	USA	2018-02	100	0	179451	2539313	0.38	2418	30	386695
SAMN44053081	Bactopia	SRR30880700	PRJNA510385	Staphylococcus pseudintermedius	NA	Wound swab	Cat	Cellulitis	Diseased	USA	2024-05-28	100	0	153441	2651783	0.37	2529	31	394825
SAMN37179628	Bactopia	SRR25776164	PRJNA510385	Staphylococcus pseudintermedius	NA	Wound Swab	Cat	Cellulitis	Diseased	USA	2021-11-16	100	0	70393	2510011	0.38	2367	68	212677
SAMN21218142	Bactopia	SRR15714537	PRJNA510385	Staphylococcus pseudintermedius	NA	Foot Swab	Cat	Dermatitis	Diseased	USA	2020-10-09	100	0	54719	2515435	0.38	2363	89	148059
SAMN41117545	Bactopia	SRR28837360	PRJNA510385	Staphylococcus pseudintermedius	NA	skin	Cat	Dermatitis	Diseased	USA	2023-01-14	100	0.11	126254	2645492	0.37	2500	42	614704
SAMN47733588	Bactopia	SRR32936800	PRJNA510385	Staphylococcus pseudintermedius	NA	skin	Cat	Dermatitis	Diseased	USA	2024-03-01	100	0.04	116899	2707610	0.37	2614	48	564521
SAMN39485214	Bactopia	SRR27607172	PRJNA510385	Staphylococcus pseudintermedius	NA	skin	Cat	Dermatitis	Diseased	USA	2022-11-04	100	0.02	117480	2599082	0.37	2463	54	372267
SAMN40569631	Bactopia	SRR28412757	PRJNA510385	Staphylococcus pseudintermedius	NA	skin	Cat	Dermatitis	Diseased	USA	2022-08-08	100	0.43	168312	2689870	0.37	2590	37	349285
SAMN23417597	Bactopia	SRR17023963	PRJNA510385	Staphylococcus pseudintermedius	NA	skin	Cat	Dermatitis	Diseased	USA	2020-02-14	100	0.02	40927	2501338	0.38	2378	134	244230
SAMN50302365	Bactopia	SRR34798348	PRJNA510385	Staphylococcus pseudintermedius	NA	skin	Cat	Dermatitis	Diseased	USA	2024-11-11	100	0	137814	2463095	0.38	2285	34	264682
SAMN21218141	Bactopia	SRR15714538	PRJNA510385	Staphylococcus pseudintermedius	NA	Skin Biopsy	Cat	Dermatitis	Diseased	USA	2020-07-31	100	0	74526	2456005	0.38	2278	59	257455
SAMN39485202	Bactopia	SRR27607185	PRJNA510385	Staphylococcus pseudintermedius	NA	SKIN BIOPSY	Cat	Dermatitis	Diseased	USA	2022-08-01	100	0.02	172717	2604841	0.37	2465	36	316795
SAMN23417542	Bactopia	SRR17024028	PRJNA510385	Staphylococcus pseudintermedius	NA	Skin Lesion Sample	Cat	Dermatitis	Diseased	USA	2018-11-13	100	0.02	53661	2474680	0.38	2302	95	135026
SAMN37179618	Bactopia	SRR25776175	PRJNA510385	Staphylococcus pseudintermedius	NA	Skin Swab	Cat	Dermatitis	Diseased	USA	2021-04-27	100	0.21	87360	2495243	0.38	2355	51	203626
SAMN21218117	Bactopia	SRR15714528	PRJNA510385	Staphylococcus pseudintermedius	NA	mac tissue	Cat	Pyoderma	Diseased	USA	2020-06-30	100	0.01	66003	2571814	0.38	2449	67	137965
SAMN40569615	Bactopia	SRR28412753	PRJNA510385	Staphylococcus pseudintermedius	NA	skin	Cat	Pyoderma	Diseased	USA	2023-10-11	100	0.01	86400	2578552	0.37	2442	62	341544
SAMN39501338	Bactopia	SRR27641531	PRJNA510385	Staphylococcus pseudintermedius	NA	skin	Cat	Pyoderma	Diseased	USA	2023-06-09	100	0.01	130384	2517446	0.38	2345	42	337190
SAMN37179601	Bactopia	SRR25776209	PRJNA510385	Staphylococcus pseudintermedius	NA	skin	Cat	Pyoderma	Diseased	USA	2021-06-10	100	0.1	111874	2643240	0.37	2503	55	227564
SAMN21218116	Bactopia	SRR15714530	PRJNA510385	Staphylococcus pseudintermedius	NA	skin	Cat	Pyoderma	Diseased	USA	2020-02-04	100	0	41923	2453560	0.38	2285	105	283278
SAMN39485207	Bactopia	SRR27607179	PRJNA510385	Staphylococcus pseudintermedius	NA	skin	Cat	Pyoderma	Diseased	USA	2022-04-25	100	0	219884	2428212	0.38	2270	33	449691
SAMN39485185	Bactopia	SRR27607194	PRJNA510385	Staphylococcus pseudintermedius	NA	skin biopsy	Cat	Pyoderma	Diseased	USA	2022-07-13	100	0.22	123196	2719689	0.37	2571	43	244537
SAMN40246973	Bactopia	SRR28212000	PRJNA510385	Staphylococcus pseudintermedius	NA	Skin biopsy	Cat	Pyoderma	Diseased	USA	2022-04-08	100	0.39	112678	2682290	0.37	2579	55	379974
SAMN39485187	Bactopia	SRR27607182	PRJNA510385	Staphylococcus pseudintermedius	NA	skin biopsy	Cat	Pyoderma	Diseased	USA	2022-12-01	100	0.27	129375	2556221	0.37	2389	38	243411
SAMN39485186	Bactopia	SRR27607193	PRJNA510385	Staphylococcus pseudintermedius	NA	skin biopsy	Cat	Pyoderma	Diseased	USA	2022-08-11	100	0.01	156369	2588350	0.37	2450	28	514229
SAMN39993594	Bactopia	SRR28013070	PRJNA510385	Staphylococcus pseudintermedius	NA	Skin Swab	Cat	Pyoderma	Diseased	USA	2022-03-09	100	0.02	125255	2471519	0.38	2297	36	387183
SAMN37179615	Bactopia	SRR25776179	PRJNA510385	Staphylococcus pseudintermedius	NA	Wound Swab	Cat	Pyoderma	Diseased	USA	2021-10-19	100	0.01	46042	2498036	0.38	2354	136	103745
SAMN21218151	Bactopia	SRR15714523	PRJNA510385	Staphylococcus pseudintermedius	NA	Skin Swab	Cat	skin infection	Diseased	USA	2020-07-02	100	0.01	171609	2687465	0.37	2570	36	272170
SAMN40569614	Bactopia	SRR28412754	PRJNA510385	Staphylococcus pseudintermedius	NA	wound swab	Cat	Soft tissue infection	Diseased	USA	2023-11-09	100	0	142905	2730606	0.37	2604	39	374098
SAMN48537063	Bactopia	SRR33598600	PRJNA510385	Staphylococcus pseudintermedius	NA	wound tissue	Cat	Soft tissue infection	Diseased	USA	2024-10-18	100	0.28	96830	2669884	0.37	2527	48	257794
SAMN11461206	Bactopia	SRR8926486	PRJNA533551	Staphylococcus pseudintermedius	NA	skin	Dog	Pyoderma	Diseased	USA	2012	100	0.29	65571	2686856	0.37	2597	106	134428
SAMN11461207	Bactopia	SRR8926489	PRJNA533551	Staphylococcus pseudintermedius	NA	skin	Dog	Pyoderma	Diseased	USA	2012	100	0.02	44131	2749598	0.37	2741	157	126809
SAMN11461067	Bactopia	SRR8926529	PRJNA533551	Staphylococcus pseudintermedius	NA	skin	Dog	Pyoderma	Diseased	USA	2008	100	0.08	47990	2627168	0.37	2539	121	119990
SAMN11461115	Bactopia	SRR8926536	PRJNA533551	Staphylococcus pseudintermedius	NA	skin	Dog	Pyoderma	Diseased	USA	2010	100	0	105094	2633530	0.37	2498	61	481347
SAMN11461126	Bactopia	SRR8926448	PRJNA533551	Staphylococcus pseudintermedius	NA	skin	Dog	Pyoderma	Diseased	USA	2011	100	0	112741	2530639	0.37	2383	54	402399
SAMN11461186	Bactopia	SRR8926394	PRJNA533551	Staphylococcus pseudintermedius	NA	skin	Dog	Pyoderma	Diseased	USA	2011	100	0.58	71653	2845735	0.37	2805	81	190706
SAMN11461103	Bactopia	SRR8926502	PRJNA533551	Staphylococcus pseudintermedius	NA	skin	Dog	Pyoderma	Diseased	USA	2010	100	0	132237	2481176	0.38	2294	44	358753
SAMN11461203	Bactopia	SRR8926485	PRJNA533551	Staphylococcus pseudintermedius	NA	skin	Dog	Pyoderma	Diseased	USA	2012	100	0.35	94329	2584149	0.37	2447	44	613331
SAMN11461178	Bactopia	SRR8926402	PRJNA533551	Staphylococcus pseudintermedius	NA	skin	Dog	Pyoderma	Diseased	USA	2011	100	0.06	140926	2545219	0.37	2409	52	247068
SAMN11461171	Bactopia	SRR8926407	PRJNA533551	Staphylococcus pseudintermedius	NA	skin	Dog	Pyoderma	Diseased	USA	2011	100	0.09	64802	2581410	0.37	2481	82	125703
SAMN11461124	Bactopia	SRR8926442	PRJNA533551	Staphylococcus pseudintermedius	NA	skin	Dog	Pyoderma	Diseased	USA	2011	100	0.02	64249	2436455	0.38	2288	74	186046
SAMN11461196	Bactopia	SRR8926518	PRJNA533551	Staphylococcus pseudintermedius	NA	skin	Dog	Pyoderma	Diseased	USA	2011	100	0.11	124748	2540361	0.38	2419	60	208690
SAMN11461157	Bactopia	SRR8926454	PRJNA533551	Staphylococcus pseudintermedius	NA	skin	Dog	Pyoderma	Diseased	USA	2011	100	0.03	86097	2500867	0.38	2340	62	229684
SAMN11461179	Bactopia	SRR8926399	PRJNA533551	Staphylococcus pseudintermedius	NA	skin	Dog	Pyoderma	Diseased	USA	2011	100	0.02	74512	2500921	0.37	2348	67	334493
SAMN11461081	Bactopia	SRR8926516	PRJNA533551	Staphylococcus pseudintermedius	NA	skin	Dog	Pyoderma	Diseased	USA	2009	100	0.2	86571	2518632	0.38	2358	67	210251
SAMN11461155	Bactopia	SRR8926456	PRJNA533551	Staphylococcus pseudintermedius	NA	skin	Dog	Pyoderma	Diseased	USA	2011	100	0.02	114322	2504639	0.38	2320	40	193690
SAMN11461108	Bactopia	SRR8926409	PRJNA533551	Staphylococcus pseudintermedius	NA	skin	Dog	Pyoderma	Diseased	USA	2010	100	0.03	41849	2519553	0.37	2398	98	138937
SAMN11461167	Bactopia	SRR8926427	PRJNA533551	Staphylococcus pseudintermedius	NA	skin	Dog	Pyoderma	Diseased	USA	2011	100	0.02	104099	2585668	0.37	2433	53	256487
SAMN44996697	Bactopia	SRR31458658	PRJNA324579	Staphylococcus pseudintermedius	SPSE-24-VL-LA-ND-0020	draining tract	Dog	Cellulitis	Diseased	USA	2024-05-10	100	0.05	146542	2792539	0.37	2689	42	457427
SAMN44523179	Bactopia	SRR31182975	PRJNA510385	Staphylococcus pseudintermedius	NA	foot	Dog	Cellulitis	Diseased	USA	2024-05-22	100	0	103872	2587520	0.37	2428	60	269307
SAMN44053084	Bactopia	SRR30880697	PRJNA510385	Staphylococcus pseudintermedius	NA	Incision	Dog	Cellulitis	Diseased	USA	2024-06-22	100	1.17	110111	2848385	0.37	2771	42	300539
SAMN37193880	Bactopia	SRR25786776	PRJNA510385	Staphylococcus pseudintermedius	NA	Incision Swab	Dog	Cellulitis	Diseased	USA	2021-07-03	100	0.01	74179	2511518	0.38	2359	75	224456
SAMN37350496	Bactopia	SRR26028373	PRJNA510385	Staphylococcus pseudintermedius	NA	Leg Swab	Dog	Cellulitis	Diseased	USA	2021-06-08	100	0.01	52845	2541782	0.37	2394	100	161177
SAMN40569645	Bactopia	SRR28412795	PRJNA510385	Staphylococcus pseudintermedius	NA	skin	Dog	Cellulitis	Diseased	USA	2023-02-16	100	0	123323	2681726	0.37	2543	54	338326
SAMN45062703	Bactopia	SRR31517627	PRJNA318594	Staphylococcus pseudintermedius	SPSE-24-VL-SD-OK-0018	skin	Dog	Cellulitis	Diseased	USA	2024-05-08	100	0.1	246782	2688076	0.37	2559	30	606378
SAMN40569644	Bactopia	SRR28412796	PRJNA510385	Staphylococcus pseudintermedius	NA	skin	Dog	Cellulitis	Diseased	USA	2023-02-13	100	0	133985	2608451	0.37	2475	58	304716
SAMN44996706	Bactopia	SRR31458662	PRJNA324579	Staphylococcus pseudintermedius	SPSE-24-VL-LA-ND-0029	skin	Dog	cellulitis	Diseased	USA	2024-08-05	100	0	124706	2448317	0.38	2272	31	374362
SAMN41117554	Bactopia	SRR28837376	PRJNA510385	Staphylococcus pseudintermedius	NA	Skin swab	Dog	Cellulitis	Diseased	USA	2023-09-07	100	0.01	142015	2653613	0.37	2510	42	332859
SAMN37193876	Bactopia	SRR25786780	PRJNA510385	Staphylococcus pseudintermedius	NA	Surgical Site Swab	Dog	Cellulitis	Diseased	USA	2021-01-28	100	0.02	45321	2633869	0.37	2497	118	100606
SAMN50302373	Bactopia	SRR34798361	PRJNA510385	Staphylococcus pseudintermedius	NA	Wound Swab	Dog	Cellulitis	Diseased	USA	2024-10-03	100	0	125882	2658514	0.37	2517	45	406929
SAMN51516735	Bactopia	SRR35489526	PRJNA481347	Staphylococcus pseudintermedius	SPSE-25-VL-WA-MO-0004	Wound swab	Dog	Cellulitis	Diseased	USA	2025-02-06	100	0.04	155348	2551966	0.38	2396	29	353639
SAMN40247006	Bactopia	SRR28211961	PRJNA510385	Staphylococcus pseudintermedius	NA	Wound swab	Dog	Cellulitis	Diseased	USA	2022-05-17	100	0.01	210958	2586503	0.37	2455	29	534809
SAMN37546377	Bactopia	SRR26183337	PRJNA324567	Staphylococcus pseudintermedius	SPSE-22-VL-NY-MS-0046	ear	Dog	Chronic skin infecion	Diseased	USA	2022-12-03	100	0.06	201949	2578564	0.37	2465	32	330091
SAMN33426835	Bactopia	SRR23603401	PRJNA324567	Staphylococcus pseudintermedius	SPSE-21-VL-NY-GA-0033	hair	Dog	Chronic skin infecion	Diseased	USA	2021-10-01	100	0	213444	2479001	0.38	2332	32	404271
SAMN44048133	Bactopia	SRR30872093	PRJNA324567	Staphylococcus pseudintermedius	SPSE-24-VL-NY-GA-0003	Scabs	Dog	Chronic skin issues	Diseased	USA	2024-01-11	100	0	197696	2527156	0.38	2352	36	413098
SAMN40247004	Bactopia	SRR28211963	PRJNA510385	Staphylococcus pseudintermedius	NA	skin	Dog	Chronic skin issues	Diseased	USA	2022-11-18	100	0.28	102015	2723327	0.37	2609	59	422565
SAMN37514766	Bactopia	SRR26151133	PRJNA318594	Staphylococcus pseudintermedius	SPSE-23-VL-SD-NC-0004	skin	Dog	Dermatitis	Diseased	USA	2023-01-11	100	0.01	45028	2573322	0.38	2471	132	106977
SAMN40873227	Bactopia	SRR29007624	PRJNA318594	Staphylococcus pseudintermedius	SPSE-23-VL-SD-NC-0037	skin	Dog	Dermatitis	Diseased	USA	2023-10-02	100	0.19	206315	2697830	0.37	2572	36	299295
SAMN39485259	Bactopia	SRR27607122	PRJNA510385	Staphylococcus pseudintermedius	NA	skin	Dog	Dermatitis	Diseased	USA	2022-04-22	100	0	138668	2526653	0.37	2371	45	280099
SAMN37193867	Bactopia	SRR25786790	PRJNA510385	Staphylococcus pseudintermedius	NA	skin	Dog	Dermatitis	Diseased	USA	2021-01-12	100	0.04	41332	2647053	0.37	2535	143	146376
SAMN30603986	Bactopia	SRR21356939	PRJNA324567	Staphylococcus pseudintermedius	SPSE-21-VL-NY-GA-0031	urine	Dog	Dermatitis	Diseased	USA	2021-09-13	100	0.03	102441	2678069	0.37	2528	42	328523
SAMN14911275	Bactopia	SRR11783273	PRJNA324567	Staphylococcus pseudintermedius	SPSE-19-VL-NY-FL-0025	abscess	Dog	Dermatitis	Diseased	USA	2019-07-18	100	0	279835	2542627	0.38	2391	23	646426
SAMN11419919	Bactopia	SRR8899958	PRJNA324567	Staphylococcus pseudintermedius	SPSE-18-VL-NY-FL-0029	abscess	Dog	Dermatitis	Diseased	USA	2018-08-07	100	0.01	62034	2543860	0.38	2420	82	338169
SAMN44996707	Bactopia	SRR31458661	PRJNA324579	Staphylococcus pseudintermedius	SPSE-24-VL-LA-ND-0032	axilla	Dog	dermatitis	Diseased	USA	2024-08-29	100	0.01	165929	2530703	0.37	2345	34	401538
SAMN04886711	Refseq	GCF_029108485.1	PRJNA319397	Staphylococcus pseudintermedius	63228	clinical	Dog	Dermatitis	Diseased	USA	2006	100	0.02	116494	2469735	0.38	2313	60	284937
SAMN16282946	Bactopia	SRR12733155	PRJNA324567	Staphylococcus pseudintermedius	SPSE-20-VL-NY-FL-0008	ear	Dog	Dermatitis	Diseased	USA	2020-02-21	100	0.02	227810	2682113	0.37	2545	31	509409
SAMN21040427	Bactopia	SRR15669913	PRJNA324567	Staphylococcus pseudintermedius	SPSE-20-VL-NY-NCR-0033	ear	Dog	Dermatitis	Diseased	USA	2020-09-03	100	0.04	167665	2612580	0.37	2492	27	381472
SAMN21040430	Bactopia	SRR15669916	PRJNA324567	Staphylococcus pseudintermedius	SPSE-20-VL-NY-NCR-0026	ear	Dog	Dermatitis	Diseased	USA	2020-07-15	100	0	189847	2612631	0.37	2470	35	301780
SAMN40933089	Bactopia	SRR28641573	PRJNA324579	Staphylococcus pseudintermedius	SPSE-23-VL-LA-ND-0036	Fluid	Dog	Dermatitis	Diseased	USA	2023-09-01	100	0.24	249971	2658147	0.37	2510	26	505513
SAMN37350501	Bactopia	SRR26028367	PRJNA510385	Staphylococcus pseudintermedius	NA	Groin	Dog	Dermatitis	Diseased	USA	2021-11-08	100	0.01	42063	2511097	0.38	2379	122	158104
SAMN23181430	Bactopia	SRR16957229	PRJNA324567	Staphylococcus pseudintermedius	SPSE-21-VL-NY-NCR-0001	Incision swab	Dog	Dermatitis	Diseased	USA	2021-01-07	100	0.03	142464	2679388	0.37	2584	42	283140
SAMN48537079	Bactopia	SRR33598594	PRJNA510385	Staphylococcus pseudintermedius	NA	Leg	Dog	Dermatitis	Diseased	USA	2024-12-30	100	0.29	125004	2638942	0.37	2503	37	301286
SAMN43484749	Bactopia	SRR30542692	PRJNA324579	Staphylococcus pseudintermedius	SPSE-24-VL-LA-ND-0011	Leg swab	Dog	Dermatitis	Diseased	USA	2024-03-15	100	0	128726	2623914	0.37	2516	47	287210
SAMN40569686	Bactopia	SRR28412808	PRJNA510385	Staphylococcus pseudintermedius	NA	Lesion	Dog	Dermatitis	Diseased	USA	2023-05-25	100	0	212673	2488000	0.38	2307	28	386830
SAMN47733599	Bactopia	SRR32936797	PRJNA510385	Staphylococcus pseudintermedius	NA	Lesion	Dog	Dermatitis	Diseased	USA	2024-06-13	100	0.05	208962	2703090	0.37	2568	46	287901
SAMN47620465	Bactopia	SRR32901391	PRJNA481347	Staphylococcus pseudintermedius	SPSE-24-VL-WA-NY-0031	Mass	Dog	Dermatitis	Diseased	USA	2024-09-14	100	0.06	135540	2580532	0.37	2452	39	229878
SAMN21218174	Bactopia	SRR15714490	PRJNA510385	Staphylococcus pseudintermedius	NA	Nail Bed	Dog	Dermatitis	Diseased	USA	2020-06-19	100	0.01	60058	2583356	0.38	2461	91	238992
SAMN21218189	Bactopia	SRR15714473	PRJNA510385	Staphylococcus pseudintermedius	NA	skin	Dog	Dermatitis	Diseased	USA	2020-01-08	100	0.02	40619	2461091	0.38	2344	132	120834
SAMN12344190	Bactopia	SRR9734937	PRJNA324567	Staphylococcus pseudintermedius	SPSE-19-VL-NY-FL-0004	skin	Dog	Dermatitis	Diseased	USA	2019-01-23	100	0.01	56552	2597574	0.38	2487	91	176153
SAMN48537083	Bactopia	SRR33598583	PRJNA510385	Staphylococcus pseudintermedius	NA	skin	Dog	Dermatitis	Diseased	USA	2024-09-11	100	0.34	92215	2624254	0.37	2493	58	222833
SAMN39485243	Bactopia	SRR27607140	PRJNA510385	Staphylococcus pseudintermedius	NA	skin	Dog	Dermatitis	Diseased	USA	2022-03-17	100	0.07	110146	2741677	0.37	2627	47	420663
SAMN39501317	Bactopia	SRR27641516	PRJNA510385	Staphylococcus pseudintermedius	NA	skin	Dog	Dermatitis	Diseased	USA	2022-06-02	100	0.03	97260	2680794	0.37	2532	43	428413
SAMN42233043	Bactopia	SRR29680500	PRJNA510385	Staphylococcus pseudintermedius	NA	skin	Dog	Dermatitis	Diseased	USA	2024-03-22	100	0.04	106057	2687140	0.37	2551	58	203410
SAMN39501307	Bactopia	SRR27641527	PRJNA510385	Staphylococcus pseudintermedius	NA	skin	Dog	Dermatitis	Diseased	USA	2022-09-10	100	0.01	95779	2557427	0.37	2426	45	454922
SAMN37193853	Bactopia	SRR25786805	PRJNA510385	Staphylococcus pseudintermedius	NA	skin	Dog	Dermatitis	Diseased	USA	2021-06-04	100	0	44133	2626465	0.38	2508	129	127038
SAMN43138058	Bactopia	SRR30203674	PRJNA510385	Staphylococcus pseudintermedius	NA	skin	Dog	Dermatitis	Diseased	USA	2023-07-19	100	0.01	123197	2626449	0.37	2465	50	270883
SAMN39501355	Bactopia	SRR27641537	PRJNA510385	Staphylococcus pseudintermedius	NA	skin	Dog	Dermatitis	Diseased	USA	2023-01-13	100	0.09	126254	2640308	0.37	2493	44	607472
SAMN42233041	Bactopia	SRR29680502	PRJNA510385	Staphylococcus pseudintermedius	NA	skin	Dog	Dermatitis	Diseased	USA	2024-01-03	100	0.2	135462	2780616	0.37	2702	47	473635
SAMN39485237	Bactopia	SRR27607146	PRJNA510385	Staphylococcus pseudintermedius	NA	skin	Dog	Dermatitis	Diseased	USA	2022-02-15	100	0	165912	2654888	0.37	2534	45	314214
SAMN40247038	Bactopia	SRR28211925	PRJNA510385	Staphylococcus pseudintermedius	NA	skin	Dog	Dermatitis	Diseased	USA	2022-01-28	100	0.02	154285	2584684	0.38	2446	38	332026
SAMN40569682	Bactopia	SRR28412812	PRJNA510385	Staphylococcus pseudintermedius	NA	skin	Dog	Dermatitis	Diseased	USA	2022-08-04	100	0	382057	2505048	0.38	2353	24	597784
SAMN28934321	Bactopia	SRR19593140	PRJNA510385	Staphylococcus pseudintermedius	NA	skin	Dog	Dermatitis	Diseased	USA	2020-05-23	100	0.06	51954	2679661	0.37	2593	125	157802
SAMN39501301	Bactopia	SRR27641534	PRJNA510385	Staphylococcus pseudintermedius	NA	skin	Dog	Dermatitis	Diseased	USA	2022-01-05	100	0.01	73362	2684592	0.37	2571	83	210039
SAMN43148104	Bactopia	SRR30211373	PRJNA324567	Staphylococcus pseudintermedius	SPSE-23-VL-NY-MS-0018	skin	Dog	Dermatitis	Diseased	USA	2023-05-02	100	0.29	102748	2673858	0.37	2534	45	465859
SAMN39501312	Bactopia	SRR27641522	PRJNA510385	Staphylococcus pseudintermedius	NA	skin	Dog	Dermatitis	Diseased	USA	2022-03-30	100	0.31	45307	2619292	0.37	2519	129	120053
SAMN39501304	Bactopia	SRR27641530	PRJNA510385	Staphylococcus pseudintermedius	NA	skin	Dog	Dermatitis	Diseased	USA	2022-05-11	100	0.04	52191	2568011	0.38	2439	101	110606
SAMN39485234	Bactopia	SRR27607150	PRJNA510385	Staphylococcus pseudintermedius	NA	skin	Dog	Dermatitis	Diseased	USA	2022-02-17	100	0.01	110084	2625170	0.37	2495	45	271665
SAMN46187116	Bactopia	SRR31946023	PRJNA481347	Staphylococcus pseudintermedius	SPSE-24-VL-WA-KY-0001	skin	Dog	Dermatitis	Diseased	USA	2024-03-12	100	0.05	238761	2570506	0.37	2398	18	584006
SAMN40569683	Bactopia	SRR28412811	PRJNA510385	Staphylococcus pseudintermedius	NA	skin	Dog	Dermatitis	Diseased	USA	2022-08-15	100	0.04	125681	2768618	0.37	2699	54	356450
SAMN39501308	Bactopia	SRR27641526	PRJNA510385	Staphylococcus pseudintermedius	NA	skin	Dog	Dermatitis	Diseased	USA	2022-11-18	100	0.01	200185	2599619	0.37	2434	34	504108
SAMN39485235	Bactopia	SRR27607148	PRJNA510385	Staphylococcus pseudintermedius	NA	skin	Dog	Dermatitis	Diseased	USA	2022-02-18	100	0.1	167571	2583777	0.37	2456	29	472193
SAMN47620464	Bactopia	SRR32901392	PRJNA481347	Staphylococcus pseudintermedius	SPSE-24-VL-WA-NY-0028	skin	Dog	Dermatitis	Diseased	USA	2024-09-19	100	0.37	182829	2688987	0.37	2570	35	506556
SAMN16282943	Bactopia	SRR12733158	PRJNA324567	Staphylococcus pseudintermedius	SPSE-20-VL-NY-FL-0001	skin	Dog	Dermatitis	Diseased	USA	2020-01-15	100	0	145694	2477862	0.38	2297	33	300028
SAMN21218191	Bactopia	SRR15714471	PRJNA510385	Staphylococcus pseudintermedius	NA	skin	Dog	Dermatitis	Diseased	USA	2020-08-11	100	0	68467	2474592	0.38	2323	63	372033
SAMN33436850	Bactopia	SRR23612055	PRJNA324567	Staphylococcus pseudintermedius	SPSE-21-VL-NY-MS-0026	skin	Dog	Dermatitis	Diseased	USA	2021-07-17	100	0.03	180884	2556114	0.37	2384	26	774589
SAMN36748274	Bactopia	SRR25451738	PRJNA324567	Staphylococcus pseudintermedius	SPSE-22-VL-NY-NCR-0003	skin	Dog	Dermatitis	Diseased	USA	2022-01-11	100	0	218131	2459360	0.38	2262	27	346130
SAMN37350503	Bactopia	SRR26028365	PRJNA510385	Staphylococcus pseudintermedius	NA	skin	Dog	Dermatitis	Diseased	USA	2021-01-08	100	0.44	52831	2580733	0.38	2488	115	310720
SAMN39531728	Bactopia	SRR27696122	PRJNA318594	Staphylococcus pseudintermedius	SPSE-23-VL-SD-NC-0014	skin	Dog	Dermatitis	Diseased	USA	2023-04-03	100	0.04	182424	2557141	0.37	2388	33	347208
SAMN40247017	Bactopia	SRR28211949	PRJNA510385	Staphylococcus pseudintermedius	NA	skin	Dog	Dermatitis	Diseased	USA	2022-09-13	100	0.13	115965	2593306	0.37	2458	41	249850
SAMN40247018	Bactopia	SRR28211948	PRJNA510385	Staphylococcus pseudintermedius	NA	skin	Dog	Dermatitis	Diseased	USA	2022-10-31	100	0.03	139453	2681548	0.37	2576	42	278132
SAMN40247027	Bactopia	SRR28211937	PRJNA510385	Staphylococcus pseudintermedius	NA	skin	Dog	Dermatitis	Diseased	USA	2022-03-04	100	0.02	102867	2476601	0.38	2298	49	211871
SAMN40569666	Bactopia	SRR28412804	PRJNA510385	Staphylococcus pseudintermedius	NA	skin	Dog	Dermatitis	Diseased	USA	2023-01-25	100	0.02	115176	2636500	0.37	2503	58	199905
SAMN40933088	Bactopia	SRR28641574	PRJNA324579	Staphylococcus pseudintermedius	SPSE-23-VL-LA-ND-0030	skin	Dog	Dermatitis	Diseased	USA	2023-08-01	100	0.03	179006	2504346	0.38	2326	31	397111
SAMN41117565	Bactopia	SRR28837364	PRJNA510385	Staphylococcus pseudintermedius	NA	skin	Dog	Dermatitis	Diseased	USA	2023-09-15	100	0.02	128478	2595818	0.38	2457	49	293789
SAMN41154099	Bactopia	SRR28888912	PRJNA481347	Staphylococcus pseudintermedius	SPSE-23-VL-WA-KY-0006	skin	Dog	Dermatitis	Diseased	USA	2023-08-08	100	0	180620	2549230	0.38	2368	35	256090
SAMN41527339	Bactopia	SRR29165255	PRJNA510385	Staphylococcus pseudintermedius	NA	skin	Dog	Dermatitis	Diseased	USA	2024-04-19	100	0.01	202962	2511976	0.38	2342	28	596772
SAMN43148231	Bactopia	SRR30211465	PRJNA324567	Staphylococcus pseudintermedius	SPSE-23-VL-NY-MS-0021	skin	Dog	Dermatitis	Diseased	USA	2023-06-02	100	0.04	422896	2465068	0.38	2296	19	496984
SAMN43148722	Bactopia	SRR30213244	PRJNA324567	Staphylococcus pseudintermedius	SPSE-23-VL-NY-MS-0034	skin	Dog	Dermatitis	Diseased	USA	2023-09-01	100	0.02	138413	2557291	0.38	2396	33	486254
SAMN46187102	Bactopia	SRR31946013	PRJNA481347	Staphylococcus pseudintermedius	SPSE-23-VL-WA-MO-0037	skin	Dog	Dermatitis	Diseased	USA	2023-10-11	100	0.01	168008	2626995	0.37	2493	34	314430
SAMN46997994	Bactopia	SRR32478666	PRJNA318593	Staphylococcus pseudintermedius	SPSE-24-VL-OH-GA-0017	skin	Dog	Dermatitis	Diseased	USA	2024-05-01	100	0.29	113183	2625665	0.37	2517	41	443748
SAMN50129767	Bactopia	SRR34660590	PRJNA324567	Staphylococcus pseudintermedius	SPSE-24-VL-NY-MS-0038	skin	Dog	Dermatitis	Diseased	USA	2024-10-01	100	0	180299	2466702	0.38	2285	27	452877
SAMN43305525	Bactopia	SRR30347994	PRJNA324567	Staphylococcus pseudintermedius	SPSE-22-VL-NY-FL-0044	Skin (Canis lupus familiaris)	Dog	Dermatitis	Diseased	USA	2022-12-07	100	0.03	158574	2604746	0.37	2458	29	508797
SAMN14542659	Refseq	GCF_029107185.1	PRJNA623239	Staphylococcus pseudintermedius	M1S	skin biopsy	Dog	Dermatitis	Diseased	USA	2018-11	100	0.01	80898	2459588	0.38	2288	55	130536
SAMN14542660	Refseq	GCF_029107145.1	PRJNA623240	Staphylococcus pseudintermedius	AUM3S	skin biopsy	Dog	Dermatitis	Diseased	USA	2019-02	100	0	141048	2476307	0.38	2318	60	279890
SAMN49073025	Bactopia	SRR33968533	PRJNA324579	Staphylococcus pseudintermedius	SPSE-24-VL-LA-TX-0044	Skin crust	Dog	Dermatitis	Diseased	USA	2024-11-07	100	0.01	347084	2510590	0.37	2329	21	531854
SAMN51516733	Bactopia	SRR35489528	PRJNA481347	Staphylococcus pseudintermedius	SPSE-25-VL-WA-KY-0001	skin lesion	Dog	Dermatitis	Diseased	USA	2025-02-27	100	0.04	97256	2813936	0.37	2706	60	283153
SAMN39501306	Bactopia	SRR27641528	PRJNA510385	Staphylococcus pseudintermedius	NA	skin swab	Dog	Dermatitis	Diseased	USA	2022-08-06	100	0.01	108002	2582112	0.37	2446	41	372972
SAMN50302374	Bactopia	SRR34798360	PRJNA510385	Staphylococcus pseudintermedius	NA	skin swab	Dog	Dermatitis	Diseased	USA	2024-02-24	100	0.13	73611	2802895	0.37	2764	101	180301
SAMN40569672	Bactopia	SRR28412823	PRJNA510385	Staphylococcus pseudintermedius	NA	Skin Swab	Dog	Dermatitis	Diseased	USA	2023-03-29	100	0.04	96436	2730668	0.37	2615	51	504117
SAMN40569679	Bactopia	SRR28412816	PRJNA510385	Staphylococcus pseudintermedius	NA	Skin swab	Dog	Dermatitis	Diseased	USA	2022-11-23	100	0.05	114323	2731010	0.37	2619	55	226736
SAMN43138060	Bactopia	SRR30203672	PRJNA510385	Staphylococcus pseudintermedius	NA	Skin Swab	Dog	Dermatitis	Diseased	USA	2023-10-26	100	0.09	106993	2653709	0.37	2516	50	272199
SAMN43484748	Bactopia	SRR30542693	PRJNA324579	Staphylococcus pseudintermedius	SPSE-24-VL-LA-ND-0006	Skin swab	Dog	Dermatitis	Diseased	USA	2024-02-12	100	0.02	117678	2620437	0.37	2499	50	252498
SAMN40569675	Bactopia	SRR28412820	PRJNA510385	Staphylococcus pseudintermedius	NA	Skin Swab	Dog	Dermatitis	Diseased	USA	2022-07-04	100	0.01	200130	2526697	0.38	2375	46	366671
SAMN36808734	Bactopia	SRR25506072	PRJNA324579	Staphylococcus pseudintermedius	SPSE-23-VL-LA-KS-0008	Skin swab	Dog	Dermatitis	Diseased	USA	2023-02-06	100	0.19	40851	2604610	0.37	2482	144	159666
SAMN50302372	Bactopia	SRR34798362	PRJNA510385	Staphylococcus pseudintermedius	NA	Skin swab	Dog	Dermatitis	Diseased	USA	2024-07-05	100	0.02	109947	2626717	0.37	2460	47	406707
SAMN50302377	Bactopia	SRR34798357	PRJNA510385	Staphylococcus pseudintermedius	NA	Skin Swab	Dog	Dermatitis	Diseased	USA	2024-07-29	100	0.01	106210	2651838	0.37	2517	58	309526
SAMN50302379	Bactopia	SRR34798355	PRJNA510385	Staphylococcus pseudintermedius	NA	Skin Swab	Dog	Dermatitis	Diseased	USA	2024-09-10	100	0.08	246783	2642221	0.37	2495	33	506135
SAMN47295002	Bactopia	SRR32638891	PRJNA510385	Staphylococcus pseudintermedius	NA	Skin Swab	Dog	Dermatitis	Diseased	USA	2024-01-02	100	0.04	92786	2633411	0.37	2484	45	284004
SAMN33426902	Bactopia	SRR23603705	PRJNA324567	Staphylococcus pseudintermedius	SPSE-21-VL-NY-MS-0039	skin swab	Dog	Dermatitis	Diseased	USA	2021-10-12	100	0	282252	2500727	0.38	2327	28	653994
SAMN42654516	Bactopia	SRR29895450	PRJNA324567	Staphylococcus pseudintermedius	SPSE-23-VL-NY-FL-0024	Skin Swab	Dog	Dermatitis	Diseased	USA	2023-06-13	100	0.29	105576	2601256	0.37	2430	39	266226
SAMN21218122	Bactopia	SRR15714599	PRJNA510385	Staphylococcus pseudintermedius	NA	Skin Swab	Dog	Dermatitis	Diseased	USA	2020-01-30	100	0.02	74878	2580785	0.38	2424	61	296011
SAMN38983147	Bactopia	SRR27312500	PRJNA481347	Staphylococcus pseudintermedius	SPSE-23-VL-WA-MO-0009	Skin swab	Dog	Dermatitis	Diseased	USA	2023-02-27	100	0.27	106733	2747059	0.37	2638	50	303666
SAMN48537070	Bactopia	SRR33598588	PRJNA510385	Staphylococcus pseudintermedius	NA	Skin Swab	Dog	Dermatitis	Diseased	USA	2025-02-20	100	0	88501	2692405	0.37	2571	57	355671
SAMN40247007	Bactopia	SRR28211960	PRJNA510385	Staphylococcus pseudintermedius	NA	Skin swab	Dog	Dermatitis	Diseased	USA	2022-05-20	100	0.02	144128	2556554	0.37	2398	37	311775
SAMN39485247	Bactopia	SRR27607135	PRJNA510385	Staphylococcus pseudintermedius	NA	skin swab	Dog	Dermatitis	Diseased	USA	2022-01-05	100	0.01	148591	2595853	0.37	2431	37	310283
SAMN39485262	Bactopia	SRR27607119	PRJNA510385	Staphylococcus pseudintermedius	NA	Skin swab	Dog	Dermatitis	Diseased	USA	2022-06-08	100	0	42887	2561772	0.38	2467	154	163881
SAMN40247026	Bactopia	SRR28211938	PRJNA510385	Staphylococcus pseudintermedius	NA	Skin Swab	Dog	Dermatitis	Diseased	USA	2022-02-05	100	0.67	122682	2739080	0.37	2661	57	213795
SAMN23828983	Bactopia	SRR17183588	PRJNA324567	Staphylococcus pseudintermedius	SPSE-21-VL-NY-MS-0016	Skin swab	Dog	Dermatitis	Diseased	USA	2021-04-23	100	0	123529	2439980	0.38	2263	37	196265
SAMN30603984	Bactopia	SRR21356941	PRJNA324567	Staphylococcus pseudintermedius	SPSE-21-VL-NY-GA-0027	skin swab	Dog	Dermatitis	Diseased	USA	2021-08-13	100	0	137039	2470111	0.38	2290	30	413893
SAMN36748269	Bactopia	SRR25451743	PRJNA324567	Staphylococcus pseudintermedius	SPSE-22-VL-NY-MS-0004	skin swab	Dog	Dermatitis	Diseased	USA	2022-01-11	100	0	138426	2440422	0.38	2259	31	448781
SAMN36748272	Bactopia	SRR25451740	PRJNA324567	Staphylococcus pseudintermedius	SPSE-22-VL-NY-MS-0007	skin swab	Dog	Dermatitis	Diseased	USA	2022-02-01	100	0.04	276114	2530953	0.37	2363	20	768329
SAMN39485232	Bactopia	SRR27607152	PRJNA510385	Staphylococcus pseudintermedius	NA	Skin Swab	Dog	Dermatitis	Diseased	USA	2022-10-14	100	0.15	108703	2766565	0.37	2729	53	301289
SAMN39501323	Bactopia	SRR27641508	PRJNA510385	Staphylococcus pseudintermedius	NA	skin swab	Dog	Dermatitis	Diseased	USA	2022-10-03	100	0.01	204257	2511964	0.38	2349	39	373039
SAMN40247009	Bactopia	SRR28211958	PRJNA510385	Staphylococcus pseudintermedius	NA	Skin swab	Dog	Dermatitis	Diseased	USA	2022-06-18	100	0.03	95157	2668715	0.37	2554	57	371607
SAMN41117560	Bactopia	SRR28837370	PRJNA510385	Staphylococcus pseudintermedius	NA	Skin Swab	Dog	Dermatitis	Diseased	USA	2022-01-07	100	0.01	128488	2553186	0.38	2419	49	278135
SAMN41527346	Bactopia	SRR29165260	PRJNA510385	Staphylococcus pseudintermedius	NA	Skin Swab	Dog	Dermatitis	Diseased	USA	2024-01-30	100	0	201129	2641857	0.37	2494	34	472322
SAMN42233040	Bactopia	SRR29680503	PRJNA510385	Staphylococcus pseudintermedius	NA	Skin swab	Dog	Dermatitis	Diseased	USA	2023-10-17	100	0	132293	2646234	0.37	2534	40	270941
SAMN46187110	Bactopia	SRR31946030	PRJNA481347	Staphylococcus pseudintermedius	SPSE-24-VL-WA-MO-0018	Skin swab	Dog	Dermatitis	Diseased	USA	2024-05-03	100	0.03	87817	2513459	0.38	2368	54	228610
SAMN47295003	Bactopia	SRR32638890	PRJNA510385	Staphylococcus pseudintermedius	NA	Skin Swab	Dog	Dermatitis	Diseased	USA	2024-02-16	100	0.03	115669	2586495	0.38	2446	46	296731
SAMN47295005	Bactopia	SRR32638887	PRJNA510385	Staphylococcus pseudintermedius	NA	Skin swab	Dog	Dermatitis	Diseased	USA	2024-03-26	100	0.03	210287	2474894	0.38	2315	33	788324
SAMN48057447	Bactopia	SRR33214073	PRJNA481347	Staphylococcus pseudintermedius	SPSE-24-VL-WA-NY-0032	Skin Swab	Dog	Dermatitis	Diseased	USA	2024-10-04	100	0	155549	2599860	0.37	2447	32	290299
SAMN50302376	Bactopia	SRR34798358	PRJNA510385	Staphylococcus pseudintermedius	NA	Skin Swab	Dog	Dermatitis	Diseased	USA	2024-07-11	100	0	191112	2470654	0.38	2288	33	283951
SAMN21218239	Bactopia	SRR15714566	PRJNA510385	Staphylococcus pseudintermedius	NA	Skin Tissue	Dog	Dermatitis	Diseased	USA	2020-01-27	100	0.41	58597	2747239	0.37	2672	94	348170
SAMN37350507	Bactopia	SRR26028361	PRJNA510385	Staphylococcus pseudintermedius	NA	Skin Tissue	Dog	Dermatitis	Diseased	USA	2021-07-06	100	0.02	73222	2475808	0.38	2304	83	342945
SAMN44048137	Bactopia	SRR30872089	PRJNA324567	Staphylococcus pseudintermedius	SPSE-24-VL-NY-MS-0004	skin tissue	Dog	Dermatitis	Diseased	USA	2024-01-17	100	0.02	186994	2436522	0.38	2274	32	282010
SAMN37350498	Bactopia	SRR26028370	PRJNA510385	Staphylococcus pseudintermedius	NA	swab	Dog	Dermatitis	Diseased	USA	2021-08-12	100	0.01	41192	2606725	0.38	2512	137	143275
SAMN08963944	Bactopia	SRR7066578	PRJNA324567	Staphylococcus pseudintermedius	SPSE-17-VL-NY-NJ-003	swab	Dog	Dermatitis	Diseased	USA	2017-12	100	0	50884	2583563	0.38	2471	110	206162
SAMN33436730	Bactopia	SRR23611936	PRJNA324567	Staphylococcus pseudintermedius	SPSE-21-VL-NY-FL-0035	urine	Dog	Dermatitis	Diseased	USA	2021-09-15	100	0.01	120223	2569127	0.37	2432	47	380511
SAMN23181419	Bactopia	SRR16957222	PRJNA324567	Staphylococcus pseudintermedius	SPSE-21-VL-NY-GA-0005	wound	Dog	Dermatitis	Diseased	USA	2021-02-11	100	0	237497	2517973	0.38	2350	27	560170
SAMN37350485	Bactopia	SRR26028320	PRJNA510385	Staphylococcus pseudintermedius	NA	Wound Swab	Dog	Dermatitis	Diseased	USA	2021-01-26	100	0.01	51493	2629356	0.37	2491	117	176917
SAMN39531729	Bactopia	SRR27696121	PRJNA318594	Staphylococcus pseudintermedius	SPSE-23-VL-SD-NC-0018	skin	Dog	Dermatitis	Diseased	USA	2023-05-04	100	0.02	153201	2543421	0.37	2382	28	454817
SAMN42652169	Bactopia	SRR29894662	PRJNA324567	Staphylococcus pseudintermedius	SPSE-23-VL-NY-MS-0012	skin	Dog	Dermatitis	Diseased	USA	2023-03-01	100	0.34	459617	2575151	0.38	2432	22	549909
SAMN39501310	Bactopia	SRR27641524	PRJNA510385	Staphylococcus pseudintermedius	NA	Foot	Dog	Pododermatitis	Diseased	USA	2022-02-08	100	0.02	91929	2518110	0.38	2348	69	339559
SAMN39485222	Bactopia	SRR27607163	PRJNA510385	Staphylococcus pseudintermedius	NA	Foot Swab	Dog	Pododermatitis	Diseased	USA	2022-07-20	100	0.01	187332	2602297	0.37	2433	30	504161
SAMN37193883	Bactopia	SRR25786772	PRJNA510385	Staphylococcus pseudintermedius	NA	Pad Swab	Dog	Pododermatitis	Diseased	USA	2021-11-04	100	0.03	60614	2521354	0.38	2346	92	126958
SAMN46997997	Bactopia	SRR32478677	PRJNA318593	Staphylococcus pseudintermedius	SPSE-24-VL-OH-OSU-0016	skin	Dog	Pododermatitis	Diseased	USA	2024-04-08	100	0.28	110065	2781179	0.37	2675	47	345183
SAMN42654512	Bactopia	SRR29895454	PRJNA324567	Staphylococcus pseudintermedius	SPSE-23-VL-NY-GA-0017	skin	Dog	Pyoderma	Diseased	USA	2023-05-24	100	0.04	179540	2672142	0.37	2566	34	654799
SAMN17039292	Refseq	GCF_964378855.1	PRJNA683859	Staphylococcus pseudintermedius	SP_9261-1A	skin	Dog	Pyoderma	Diseased	USA	2018-12-11	100	0	400252	2470389	0.38	2306	36	491005
SAMN17039293	Refseq	GCF_964379315.1	PRJNA683859	Staphylococcus pseudintermedius	SP_11304-1A	skin	Dog	Pyoderma	Diseased	USA	2019-01-18	100	0	263880	2507880	0.38	2364	26	437341
SAMN17039294	Refseq	GCF_964379855.1	PRJNA683859	Staphylococcus pseudintermedius	SP_11304-2A	skin	Dog	Pyoderma	Diseased	USA	2019-01-18	100	0.01	201888	2550923	0.38	2399	35	252450
SAMN17039295	Refseq	GCF_964378865.1	PRJNA683859	Staphylococcus pseudintermedius	SP_11304-3A	skin	Dog	Pyoderma	Diseased	USA	2019-01-18	100	0.02	172742	2584215	0.37	2460	34	325844
SAMN17039296	Refseq	GCF_964378875.1	PRJNA683859	Staphylococcus pseudintermedius	SP_11306-1A	skin	Dog	Pyoderma	Diseased	USA	2019-01-18	100	0.01	259014	2479556	0.38	2298	40	373518
SAMN17039297	Refseq	GCF_964379185.1	PRJNA683859	Staphylococcus pseudintermedius	SP_11306-4A	skin	Dog	Pyoderma	Diseased	USA	2019-01-18	100	0.34	140805	2576166	0.37	2429	44	496893
SAMN21040423	Bactopia	SRR15669886	PRJNA324567	Staphylococcus pseudintermedius	SPSE-20-VL-NY-MS-0033	mouth	Dog	Pyoderma	Diseased	USA	2020-08-20	100	0.02	156531	2477650	0.38	2279	28	289485
SAMN36748412	Bactopia	SRR25451947	PRJNA324567	Staphylococcus pseudintermedius	SPSE-22-VL-NY-GA-0013	scab swab	Dog	Pyoderma	Diseased	USA	2022-04-28	100	0.01	216935	2573513	0.37	2408	34	599786
SAMN40247025	Bactopia	SRR28211940	PRJNA510385	Staphylococcus pseudintermedius	NA	Abscess swab	Dog	Pyoderma	Diseased	USA	2022-11-16	100	0.03	90245	2687656	0.37	2543	52	430861
SAMN40246997	Bactopia	SRR28211972	PRJNA510385	Staphylococcus pseudintermedius	NA	aspirate swab from LHZ mass	Dog	Pyoderma	Diseased	USA	2022-08-05	100	0.04	125503	2668661	0.37	2512	53	256482
SAMN40247022	Bactopia	SRR28211943	PRJNA510385	Staphylococcus pseudintermedius	NA	draining lesion swab	Dog	Pyoderma	Diseased	USA	2022-06-07	100	0.01	133030	2679531	0.37	2545	49	407057
SAMN40569667	Bactopia	SRR28412803	PRJNA510385	Staphylococcus pseudintermedius	NA	DRAINING TRACT	Dog	Pyoderma	Diseased	USA	2023-03-26	100	0.02	93798	2606705	0.37	2452	51	213796
SAMN21040420	Bactopia	SRR15669917	PRJNA324567	Staphylococcus pseudintermedius	SPSE-20-VL-NY-NCR-0016	ear	Dog	Pyoderma	Diseased	USA	2020-04-21	100	0.19	268082	2566537	0.37	2409	19	736979
SAMN37350490	Bactopia	SRR26028379	PRJNA510385	Staphylococcus pseudintermedius	NA	Epidermal Collarette Swab	Dog	Pyoderma	Diseased	USA	2021-04-15	100	0	55670	2548650	0.38	2410	93	179321
SAMN40262492	Bactopia	SRR28262176	PRJNA318594	Staphylococcus pseudintermedius	SPSE-23-VL-SD-MI-0025	Foot	Dog	Pyoderma	Diseased	USA	2023-09-30	100	0.54	276170	2537697	0.38	2407	26	598543
SAMN28934316	Bactopia	SRR19593155	PRJNA510385	Staphylococcus pseudintermedius	NA	Lesion	Dog	Pyoderma	Diseased	USA	2020-01-21	100	0	74835	2530713	0.38	2380	47	448625
SAMN51206078	Bactopia	SRR35288157	PRJNA318594	Staphylococcus pseudintermedius	SPSE-25-VL-SD-MI-0011	Lesion	Dog	Pyoderma	Diseased	USA	2025-02-13	100	0.31	202701	2580309	0.38	2458	31	368066
SAMN40247021	Bactopia	SRR28211945	PRJNA510385	Staphylococcus pseudintermedius	NA	Lesion swab	Dog	Pyoderma	Diseased	USA	2022-03-07	100	0.03	144883	2637139	0.37	2434	40	365474
SAMN50129768	Bactopia	SRR34660589	PRJNA324567	Staphylococcus pseudintermedius	SPSE-24-VL-NY-NCR-0021	Lesion Swab	Dog	Pyoderma	Diseased	USA	2024-10-15	100	0	341678	2526552	0.38	2361	23	800646
SAMN12174771	Bactopia	SRR9617147	PRJNA324567	Staphylococcus pseudintermedius	SPSE-19-VL-NY-NJ-0001	lung	Dog	Pyoderma	Diseased	USA	2019-03-08	100	0	74071	2435403	0.38	2272	73	172253
SAMN44523176	Bactopia	SRR31182978	PRJNA510385	Staphylococcus pseudintermedius	NA	Mac tissue	Dog	Pyoderma	Diseased	USA	2023-08-29	100	0.02	113130	2581254	0.37	2434	44	315562
SAMN40569660	Bactopia	SRR28412779	PRJNA510385	Staphylococcus pseudintermedius	NA	Mass	Dog	Pyoderma	Diseased	USA	2023-05-16	100	0	150299	2583626	0.38	2422	42	379547
SAMN46897296	Bactopia	SRR32396280	PRJNA318594	Staphylococcus pseudintermedius	SPSE-24-VL-SD-MI-0030	Neck	Dog	Pyoderma	Diseased	USA	2024-08-30	100	0	151743	2736913	0.37	2592	32	514878
SAMN46897297	Bactopia	SRR32396279	PRJNA318594	Staphylococcus pseudintermedius	SPSE-24-VL-SD-MI-0034	Paw	Dog	Pyoderma	Diseased	USA	2024-09-06	100	0.03	98385	2713477	0.37	2591	49	427249
SAMN44523177	Bactopia	SRR31182977	PRJNA510385	Staphylococcus pseudintermedius	NA	Pustule swab	Dog	Pyoderma	Diseased	USA	2024-02-29	100	0.02	93543	2587022	0.38	2448	56	188352
SAMN49899277	Bactopia	SRR34481866	PRJNA318593	Staphylococcus pseudintermedius	SPSE-23-VL-OH-OSU-0040	pustule swab	Dog	Pyoderma	Diseased	USA	2023-10-18	100	0	226729	2667070	0.37	2529	37	455408
SAMN40246999	Bactopia	SRR28211969	PRJNA510385	Staphylococcus pseudintermedius	NA	Pyodermal swab	Dog	Pyoderma	Diseased	USA	2022-08-11	100	0.02	160428	2545678	0.38	2379	36	353718
SAMN37193845	Bactopia	SRR25786814	PRJNA510385	Staphylococcus pseudintermedius	NA	skin	Dog	Pyoderma	Diseased	USA	2021-01-11	100	0.01	102806	2572805	0.37	2432	44	371617
SAMN40246995	Bactopia	SRR28211975	PRJNA510385	Staphylococcus pseudintermedius	NA	skin	Dog	Pyoderma	Diseased	USA	2022-09-14	100	0.04	79297	2624616	0.37	2513	76	369973
SAMN40873226	Bactopia	SRR29007625	PRJNA318594	Staphylococcus pseudintermedius	SPSE-23-VL-SD-MI-0045	skin	Dog	Pyoderma	Diseased	USA	2023-12-01	100	0.02	127471	2611138	0.37	2473	42	335376
SAMN37193822	Bactopia	SRR25786830	PRJNA510385	Staphylococcus pseudintermedius	NA	skin	Dog	Pyoderma	Diseased	USA	2021-01-27	100	0	43293	2566186	0.38	2417	116	106970
SAMN37193835	Bactopia	SRR25786825	PRJNA510385	Staphylococcus pseudintermedius	NA	skin	Dog	Pyoderma	Diseased	USA	2021-05-21	100	0.05	80370	2704719	0.37	2587	60	234354
SAMN28934326	Bactopia	SRR19593163	PRJNA510385	Staphylococcus pseudintermedius	NA	skin	Dog	Pyoderma	Diseased	USA	2018-10-30	100	0	41439	2543023	0.38	2383	121	158670
SAMN21218207	Bactopia	SRR15714604	PRJNA510385	Staphylococcus pseudintermedius	NA	skin	Dog	Pyoderma	Diseased	USA	2020-09-10	100	0.01	133193	2676162	0.37	2535	44	436351
SAMN39501297	Bactopia	SRR27641541	PRJNA510385	Staphylococcus pseudintermedius	NA	skin	Dog	Pyoderma	Diseased	USA	2022-03-10	100	0.47	126253	2648426	0.37	2499	42	485734
SAMN40246994	Bactopia	SRR28211976	PRJNA510385	Staphylococcus pseudintermedius	NA	skin	Dog	Pyoderma	Diseased	USA	2022-07-13	100	0.09	199712	2648397	0.37	2483	44	565403
SAMN40873225	Bactopia	SRR29007626	PRJNA318594	Staphylococcus pseudintermedius	SPSE-23-VL-SD-MI-0037	skin	Dog	Pyoderma	Diseased	USA	2023-11-10	100	0.12	247048	2687184	0.37	2568	29	506051
SAMN47568895	Bactopia	SRR32850907	PRJNA318594	Staphylococcus pseudintermedius	SPSE-24-VL-SD-MI-0040	skin	Dog	Pyoderma	Diseased	USA	2024-11-20	100	0.02	337345	2534303	0.38	2379	25	453331
SAMN37193868	Bactopia	SRR25786789	PRJNA510385	Staphylococcus pseudintermedius	NA	skin	Dog	Pyoderma	Diseased	USA	2021-03-05	100	0	63867	2501542	0.38	2360	88	227630
SAMN37193849	Bactopia	SRR25786810	PRJNA510385	Staphylococcus pseudintermedius	NA	skin	Dog	Pyoderma	Diseased	USA	2021-03-01	100	0.1	175548	2544921	0.38	2374	32	332026
SAMN39993595	Bactopia	SRR28013069	PRJNA510385	Staphylococcus pseudintermedius	NA	skin	Dog	Pyoderma	Diseased	USA	2022-05-03	100	0	110511	2657327	0.37	2505	45	468598
SAMN46187098	Bactopia	SRR31946024	PRJNA481347	Staphylococcus pseudintermedius	SPSE-23-VL-WA-IL-0037	skin	Dog	Pyoderma	Diseased	USA	2023-10-03	100	0.13	273336	2715156	0.37	2573	28	509973
SAMN40246982	Bactopia	SRR28211990	PRJNA510385	Staphylococcus pseudintermedius	NA	skin	Dog	Pyoderma	Diseased	USA	2022-02-03	100	0	371626	2500281	0.38	2317	28	504903
SAMN37514772	Bactopia	SRR26151137	PRJNA318594	Staphylococcus pseudintermedius	SPSE-23-VL-SD-MI-0018	skin	Dog	Pyoderma	Diseased	USA	2023-05-02	100	0.01	46118	2527012	0.38	2385	111	147950
SAMN11417668	Bactopia	SRR8895775	PRJNA324567	Staphylococcus pseudintermedius	SPSE-18-VL-NY-FL-0022	skin	Dog	Pyoderma	Diseased	USA	2018-07-03	100	0.01	63616	2439486	0.38	2259	70	230952
SAMN21040418	Bactopia	SRR15669895	PRJNA324567	Staphylococcus pseudintermedius	SPSE-20-VL-NY-NCR-0021	skin	Dog	Pyoderma	Diseased	USA	2020-06-04	100	0.04	151136	2699263	0.37	2588	40	410631
SAMN11420012	Bactopia	SRR8902132	PRJNA324567	Staphylococcus pseudintermedius	SPSE-18-VL-NY-FL-0033	skin	Dog	Pyoderma	Diseased	USA	2018-09-18	100	0.01	97810	2494721	0.38	2333	59	287660
SAMN21218206	Bactopia	SRR15714605	PRJNA510385	Staphylococcus pseudintermedius	NA	skin	Dog	Pyoderma	Diseased	USA	2020-07-30	100	0.04	95779	2558404	0.37	2426	47	324644
SAMN36808738	Bactopia	SRR25506068	PRJNA324579	Staphylococcus pseudintermedius	SPSE-23-VL-LA-PA-RYAN-0011	skin	Dog	Pyoderma	Diseased	USA	2023-03-01	100	0	40909	2516155	0.38	2369	145	112947
SAMN37193826	Bactopia	SRR25786796	PRJNA510385	Staphylococcus pseudintermedius	NA	skin	Dog	Pyoderma	Diseased	USA	2021-02-12	100	0	41803	2613767	0.38	2529	158	103006
SAMN37193887	Bactopia	SRR25786768	PRJNA510385	Staphylococcus pseudintermedius	NA	skin	Dog	Pyoderma	Diseased	USA	2021-07-27	100	0	45045	2452735	0.38	2289	108	141596
SAMN40262493	Bactopia	SRR28262175	PRJNA318594	Staphylococcus pseudintermedius	SPSE-23-VL-SD-MI-0029	skin	Dog	Pyoderma	Diseased	USA	2023-09-30	100	0.25	182884	2618378	0.37	2495	30	364399
SAMN40569658	Bactopia	SRR28412781	PRJNA510385	Staphylococcus pseudintermedius	NA	skin	Dog	Pyoderma	Diseased	USA	2023-02-06	100	0.01	179417	2563187	0.38	2397	44	269709
SAMN40569659	Bactopia	SRR28412780	PRJNA510385	Staphylococcus pseudintermedius	NA	skin	Dog	Pyoderma	Diseased	USA	2023-04-10	100	0	136939	2527563	0.38	2380	47	293025
SAMN41117566	Bactopia	SRR28837363	PRJNA510385	Staphylococcus pseudintermedius	NA	skin	Dog	Pyoderma	Diseased	USA	2023-03-17	100	0.01	142049	2506714	0.38	2364	37	401762
SAMN41579714	Bactopia	SRR29213520	PRJNA318594	Staphylococcus pseudintermedius	SPSE-24-VL-SD-MI-0003	skin	Dog	Pyoderma	Diseased	USA	2024-02-29	100	0.01	195736	2512985	0.38	2328	31	393903
SAMN41579715	Bactopia	SRR29213519	PRJNA318594	Staphylococcus pseudintermedius	SPSE-24-VL-SD-MI-0011	skin	Dog	Pyoderma	Diseased	USA	2024-02-29	100	0	201238	2473808	0.38	2290	33	564228
SAMN42375130	Bactopia	SRR29754967	PRJNA324579	Staphylococcus pseudintermedius	SPSE-23-VL-LA-PA-RYAN-0044	skin	Dog	Pyoderma	Diseased	USA	2023-11-01	100	0.04	53850	2556440	0.38	2423	91	152185
SAMN43484747	Bactopia	SRR30542694	PRJNA324579	Staphylococcus pseudintermedius	SPSE-24-VL-LA-PA-RYAN-0007	skin	Dog	Pyoderma	Diseased	USA	2024-02-01	100	0.01	110903	2557185	0.37	2435	54	410898
SAMN44523173	Bactopia	SRR31182967	PRJNA510385	Staphylococcus pseudintermedius	NA	skin	Dog	Pyoderma	Diseased	USA	2023-07-05	100	0.02	227101	2574237	0.37	2408	34	462100
SAMN44996703	Bactopia	SRR31458665	PRJNA324579	Staphylococcus pseudintermedius	SPSE-24-VL-LA-PA-RYAN-0029	skin	Dog	Pyoderma	Diseased	USA	2024-08-01	100	0.02	181868	2564981	0.37	2444	41	371665
SAMN45062700	Bactopia	SRR31517630	PRJNA318594	Staphylococcus pseudintermedius	SPSE-24-VL-SD-MI-0017	skin	Dog	Pyoderma	Diseased	USA	2024-04-25	100	0	172235	2482041	0.38	2292	32	411218
SAMN48537072	Bactopia	SRR33598590	PRJNA510385	Staphylococcus pseudintermedius	NA	skin	Dog	Pyoderma	Diseased	USA	2024-08-28	100	0.02	172969	2582249	0.37	2430	31	282989
SAMN16089399	Bactopia	SRR12617539	PRJNA662578	Staphylococcus pseudintermedius	M1R	skin biopsy	Dog	Pyoderma	Diseased	USA	2018-11	100	0.21	104521	2792548	0.37	2695	52	344965
SAMN39485225	Bactopia	SRR27607159	PRJNA510385	Staphylococcus pseudintermedius	NA	skin biopsy	Dog	Pyoderma	Diseased	USA	2022-04-15	100	0.03	110054	2681486	0.37	2523	42	507461
SAMN21218201	Bactopia	SRR15714460	PRJNA510385	Staphylococcus pseudintermedius	NA	Skin Biopsy	Dog	Pyoderma	Diseased	USA	2020-10-08	100	0.01	53799	2673365	0.37	2563	107	268373
SAMN16089400	Bactopia	SRR12617538	PRJNA662578	Staphylococcus pseudintermedius	M2R	skin biopsy	Dog	Pyoderma	Diseased	USA	2019-07	100	0	100611	2720063	0.37	2603	51	283511
SAMN16089401	Bactopia	SRR12617537	PRJNA662578	Staphylococcus pseudintermedius	M3R	skin biopsy	Dog	Pyoderma	Diseased	USA	2019-02	100	0	100611	2721878	0.37	2602	55	283511
SAMN37179659	Bactopia	SRR25776194	PRJNA510385	Staphylococcus pseudintermedius	NA	Skin Biopsy	Dog	Pyoderma	Diseased	USA	2021-11-04	100	0.06	77768	2754806	0.37	2684	82	158289
SAMN06018805	Refseq	GCF_016481865.1	PRJNA353650	Staphylococcus pseudintermedius	41-096	Skin pustule	Dog	Pyoderma	Diseased	USA	2012-10	100	0.34	2718542	2767901	0.37	2663	3	2718542
SAMN42652171	Bactopia	SRR29894660	PRJNA324567	Staphylococcus pseudintermedius	SPSE-23-VL-NY-NCR-0005	Skin swab	Dog	Pyoderma	Diseased	USA	2023-02-02	100	0.05	135887	2686914	0.37	2584	62	284955
SAMN43148233	Bactopia	SRR30211463	PRJNA324567	Staphylococcus pseudintermedius	SPSE-23-VL-NY-NCR-0019	Skin swab	Dog	Pyoderma	Diseased	USA	2023-05-04	100	0.06	110056	2719488	0.37	2596	46	386198
SAMN48537076	Bactopia	SRR33598591	PRJNA510385	Staphylococcus pseudintermedius	NA	Skin swab	Dog	Pyoderma	Diseased	USA	2024-06-21	100	0.17	92930	2709743	0.37	2616	66	175197
SAMN40569664	Bactopia	SRR28412806	PRJNA510385	Staphylococcus pseudintermedius	NA	Skin swab	Dog	Pyoderma	Diseased	USA	2023-02-24	100	0.01	123687	2617190	0.37	2449	48	332874
SAMN43148232	Bactopia	SRR30211464	PRJNA324567	Staphylococcus pseudintermedius	SPSE-23-VL-NY-NCR-0015	Skin swab	Dog	Pyoderma	Diseased	USA	2023-04-07	100	0.12	173226	2667885	0.37	2518	36	330827
SAMN46187115	Bactopia	SRR31946025	PRJNA481347	Staphylococcus pseudintermedius	SPSE-24-VL-WA-IL-0004	Skin Swab	Dog	Pyoderma	Diseased	USA	2024-01-05	100	0.02	133195	2721487	0.37	2607	42	648743
SAMN45045619	Bactopia	SRR31505003	PRJNA324567	Staphylococcus pseudintermedius	SPSE-23-VL-NY-NCR-0041	Skin swab	Dog	Pyoderma	Diseased	USA	2023-11-15	100	0.12	128757	2761527	0.37	2664	52	335589
SAMN40569665	Bactopia	SRR28412805	PRJNA510385	Staphylococcus pseudintermedius	NA	Skin swab	Dog	Pyoderma	Diseased	USA	2023-03-08	100	0.01	145062	2550132	0.37	2386	35	504235
SAMN28934324	Bactopia	SRR19593165	PRJNA510385	Staphylococcus pseudintermedius	NA	Skin Swab	Dog	Pyoderma	Diseased	USA	2020-01-09	100	0	55315	2564736	0.37	2408	90	158169
SAMN40247023	Bactopia	SRR28211942	PRJNA510385	Staphylococcus pseudintermedius	NA	skin swab	Dog	Pyoderma	Diseased	USA	2022-07-25	100	0.02	148664	2671173	0.37	2547	45	685566
SAMN39501321	Bactopia	SRR27641511	PRJNA510385	Staphylococcus pseudintermedius	NA	skin swab	Dog	Pyoderma	Diseased	USA	2022-02-14	100	0	52669	2501187	0.38	2342	99	121993
SAMN40247010	Bactopia	SRR28211957	PRJNA510385	Staphylococcus pseudintermedius	NA	Skin swab	Dog	Pyoderma	Diseased	USA	2022-11-14	100	0.18	140852	2716460	0.37	2567	41	374240
SAMN40247024	Bactopia	SRR28211941	PRJNA510385	Staphylococcus pseudintermedius	NA	skin swab	Dog	Pyoderma	Diseased	USA	2022-09-15	100	0	157616	2673301	0.37	2522	43	465475
SAMN40569635	Bactopia	SRR28412787	PRJNA510385	Staphylococcus pseudintermedius	NA	Skin Swab	Dog	Pyoderma	Diseased	USA	2023-04-14	100	0	138199	2499244	0.38	2307	30	427615
SAMN41154096	Bactopia	SRR28888915	PRJNA481347	Staphylococcus pseudintermedius	SPSE-23-VL-WA-IL-0027	Skin Swab	Dog	Pyoderma	Diseased	USA	2023-07-13	100	0.01	210119	2496401	0.38	2314	22	402247
SAMN41154097	Bactopia	SRR28888914	PRJNA481347	Staphylococcus pseudintermedius	SPSE-23-VL-WA-IL-0031	Skin Swab	Dog	Pyoderma	Diseased	USA	2023-08-07	100	0	169079	2537053	0.38	2361	29	340512
SAMN43202428	Bactopia	SRR30252052	PRJNA318594	Staphylococcus pseudintermedius	SPSE-24-VL-SD-IA-0012	Skin swab	Dog	Pyoderma	Diseased	USA	2024-03-06	100	0.01	179417	2487087	0.38	2342	31	237717
SAMN49618939	Bactopia	SRR34190637	PRJNA318594	Staphylococcus pseudintermedius	SPSE-25-VL-SD-IA-0003	Skin swab	Dog	Pyoderma	Diseased	USA	2025-01-09	100	0.31	169258	2582729	0.38	2445	37	431460
SAMN49899271	Bactopia	SRR34481872	PRJNA318593	Staphylococcus pseudintermedius	SPSE-24-VL-OH-IN-0044	skin swab	Dog	Pyoderma	Diseased	USA	2024-11-06	100	0	102431	2546520	0.38	2402	40	333838
SAMN23181415	Bactopia	SRR16957236	PRJNA324567	Staphylococcus pseudintermedius	SPSE-21-VL-NY-FL-0002	Tracheal Wash	Dog	Pyoderma	Diseased	USA	2021-01-19	100	0.33	94201	2594257	0.37	2464	41	447891
SAMN12799300	Bactopia	SRR10156124	PRJNA324567	Staphylococcus pseudintermedius	SPSE-19-VL-NY-NJ-0002	tracheal wash	Dog	Pyoderma	Diseased	USA	2019-04-03	100	0	68003	2604800	0.37	2497	83	157168
SAMN36748414	Bactopia	SRR25451945	PRJNA324567	Staphylococcus pseudintermedius	SPSE-22-VL-NY-GA-0016	urine	Dog	Pyoderma	Diseased	USA	2022-05-06	100	0.01	161427	2497241	0.38	2311	34	596894
SAMN48537077	Bactopia	SRR33598592	PRJNA510385	Staphylococcus pseudintermedius	NA	Wound swab	Dog	Pyoderma	Diseased	USA	2024-07-23	100	0.31	133031	2693943	0.37	2581	45	378154
SAMN27996755	Bactopia	SRR18992127	PRJNA318593	Staphylococcus pseudintermedius	SPSE-21-VL-OH-OSU-0016	pyoderma swab	Dog	Pyoderma	Diseased	USA	2021-04-01	100	0.04	98047	2680900	0.37	2531	45	345182
SAMN21218213	Bactopia	SRR15714596	PRJNA510385	Staphylococcus pseudintermedius	NA	Small Intestine	Dog	Pyoderma	Diseased	USA	2020-01-22	100	0	105284	2578399	0.38	2470	51	231315
SAMN37193858	Bactopia	SRR25786800	PRJNA510385	Staphylococcus pseudintermedius	NA	skin	Dog	Skin Infection	Diseased	USA	2021-07-19	100	0.06	44040	2653716	0.37	2526	133	135068
SAMN39501346	Bactopia	SRR27641551	PRJNA510385	Staphylococcus pseudintermedius	NA	Skin swab	Dog	Skin Infection	Diseased	USA	2023-06-02	100	0.03	91904	2592371	0.37	2424	56	283345
SAMN28934328	Bactopia	SRR19593161	PRJNA510385	Staphylococcus pseudintermedius	NA	Skin Swab	Dog	Skin Infection	Diseased	USA	2020-02-27	100	0	65756	2518717	0.38	2334	67	460730
SAMN40247032	Bactopia	SRR28211931	PRJNA510385	Staphylococcus pseudintermedius	NA	skin swab	Dog	Skin Infection	Diseased	USA	2022-03-25	100	0	145984	2496229	0.38	2323	36	389283
SAMN40247034	Bactopia	SRR28211929	PRJNA510385	Staphylococcus pseudintermedius	NA	skin swab	Dog	Skin Infection	Diseased	USA	2022-06-06	100	0.04	111569	2559274	0.37	2377	44	358717
SAMN44048134	Bactopia	SRR30872092	PRJNA324567	Staphylococcus pseudintermedius	SPSE-24-VL-NY-GA-0008	Skin Swab	Dog	Skin Infection	Diseased	USA	2024-03-27	100	0.05	265297	2649985	0.37	2521	23	601681
SAMN33426901	Bactopia	SRR23603706	PRJNA324567	Staphylococcus pseudintermedius	SPSE-21-VL-NY-GA-0038	skin swab	Dog	Skin Infection	Diseased	USA	2021-11-23	100	0.01	212823	2507377	0.38	2325	29	370715
SAMN07767096	Bactopia	SRR6214465	PRJNA324579	Staphylococcus pseudintermedius	SPSE-17-VL-LA-ND-0002	skin lesion	Dog	Skin lesion	Diseased	USA	2017-01	100	0.01	160469	2516641	0.38	2365	31	321944
SAMN13981367	Bactopia	SRR11039190	PRJNA324579	Staphylococcus pseudintermedius	SPSE-19-VL-LA-ND-0026	skin lesion	Dog	Skin lesion	Diseased	USA	2019-07-05	100	0	43507	2652101	0.37	2581	130	165578
SAMN41117548	Bactopia	SRR28837357	PRJNA510385	Staphylococcus pseudintermedius	NA	skin	Dog	Skin lesion	Diseased	USA	2023-11-28	100	0.31	116857	2574461	0.38	2445	47	371950
SAMN47568896	Bactopia	SRR32850906	PRJNA318594	Staphylococcus pseudintermedius	SPSE-24-VL-SD-MI-0042	abdomen	Dog	Soft tissue infection	Diseased	USA	2024-11-20	100	0.01	206978	2450654	0.38	2253	26	705689
SAMN48537073	Bactopia	SRR33598598	PRJNA510385	Staphylococcus pseudintermedius	NA	Abscess	Dog	Soft tissue infection	Diseased	USA	2024-08-28	100	0.55	149938	2621008	0.37	2513	40	344272
SAMN40569638	Bactopia	SRR28412776	PRJNA510385	Staphylococcus pseudintermedius	NA	abscess fluid	Dog	Soft tissue infection	Diseased	USA	2023-01-20	100	0.06	96819	2694729	0.37	2581	57	420878
SAMN48537065	Bactopia	SRR33598582	PRJNA510385	Staphylococcus pseudintermedius	NA	gingival tissue	Dog	Soft tissue infection	Diseased	USA	2024-03-02	100	0.11	126254	2683033	0.37	2562	49	250609
SAMN48537075	Bactopia	SRR33598596	PRJNA510385	Staphylococcus pseudintermedius	NA	Paw	Dog	Soft tissue infection	Diseased	USA	2024-09-06	100	0.03	113431	2710575	0.37	2593	50	343605
SAMN40569641	Bactopia	SRR28412773	PRJNA510385	Staphylococcus pseudintermedius	NA	wound swab	Dog	Soft tissue infection	Diseased	USA	2023-05-05	100	0.42	96436	2844759	0.37	2750	52	422340
SAMN40569639	Bactopia	SRR28412775	PRJNA510385	Staphylococcus pseudintermedius	NA	wound tissue	Dog	Soft tissue infection	Diseased	USA	2023-04-10	100	0	226729	2628218	0.37	2480	36	486674
SAMN11461117	Bactopia	SRR8926534	PRJNA533551	Staphylococcus pseudintermedius	NA	skin	Dog	Healthy	Healthy	USA	2010	100	0.02	42907	2620393	0.37	2502	119	178726
SAMN11461121	Bactopia	SRR8926445	PRJNA533551	Staphylococcus pseudintermedius	NA	skin	Dog	Healthy	Healthy	USA	2011	100	0.56	64789	2721843	0.37	2662	98	162868
SAMN11461164	Bactopia	SRR8926430	PRJNA533551	Staphylococcus pseudintermedius	NA	skin	Dog	Healthy	Healthy	USA	2011	100	0.36	60466	2566018	0.37	2460	80	151211
SAMN11461153	Bactopia	SRR8926458	PRJNA533551	Staphylococcus pseudintermedius	NA	skin	Dog	Healthy	Healthy	USA	2011	100	0.33	81940	2606338	0.37	2487	75	243869
SAMN11461143	Bactopia	SRR8926441	PRJNA533551	Staphylococcus pseudintermedius	NA	skin	Dog	Healthy	Healthy	USA	2011	100	0.01	123970	2467607	0.38	2303	51	233352
SAMN11461158	Bactopia	SRR8926455	PRJNA533551	Staphylococcus pseudintermedius	NA	skin	Dog	Healthy	Healthy	USA	2011	100	0	124981	2458347	0.38	2288	38	233258
SAMN11461154	Bactopia	SRR8926459	PRJNA533551	Staphylococcus pseudintermedius	NA	skin	Dog	Healthy	Healthy	USA	2011	100	0	117163	2498073	0.38	2357	52	315933
SAMN11461123	Bactopia	SRR8926443	PRJNA533551	Staphylococcus pseudintermedius	NA	skin	Dog	Healthy	Healthy	USA	2011	100	0	109756	2492211	0.38	2322	52	196673
SAMN11461116	Bactopia	SRR8926537	PRJNA533551	Staphylococcus pseudintermedius	NA	skin	Dog	Healthy	Healthy	USA	2010	100	0.01	77821	2459719	0.38	2304	71	189488
SAMN11461109	Bactopia	SRR8926497	PRJNA533551	Staphylococcus pseudintermedius	NA	skin	Dog	Healthy	Healthy	USA	2010	100	0.01	71219	2482330	0.38	2339	69	118952
SAMN11461168	Bactopia	SRR8926426	PRJNA533551	Staphylococcus pseudintermedius	NA	skin	Dog	Healthy	Healthy	USA	2011	100	0.01	70170	2578115	0.37	2450	81	172288
SAMN11461147	Bactopia	SRR8926437	PRJNA533551	Staphylococcus pseudintermedius	NA	skin	Dog	Healthy	Healthy	USA	2011	100	0.02	134416	2494677	0.38	2341	51	307799
SAMN11461144	Bactopia	SRR8926440	PRJNA533551	Staphylococcus pseudintermedius	NA	skin	Dog	Healthy	Healthy	USA	2011	100	0.04	149904	2690918	0.37	2575	45	350009
SAMN11461182	Bactopia	SRR8926390	PRJNA533551	Staphylococcus pseudintermedius	NA	skin	Dog	Healthy	Healthy	USA	2011	100	0.49	49223	2562247	0.37	2473	105	182790
SAMN11461188	Bactopia	SRR8926392	PRJNA533551	Staphylococcus pseudintermedius	NA	skin	Dog	Healthy	Healthy	USA	2011	100	0.05	106402	2561588	0.38	2424	57	206402
SAMN11461166	Bactopia	SRR8926424	PRJNA533551	Staphylococcus pseudintermedius	NA	skin	Dog	Healthy	Healthy	USA	2011	100	0.51	41541	2558522	0.37	2500	130	118437
SAMN11461122	Bactopia	SRR8926444	PRJNA533551	Staphylococcus pseudintermedius	NA	skin	Dog	Healthy	Healthy	USA	2011	100	0.01	58066	2657180	0.37	2582	103	219273
SAMN11461152	Bactopia	SRR8926461	PRJNA533551	Staphylococcus pseudintermedius	NA	skin	Dog	Healthy	Healthy	USA	2011	100	0.1	78658	2516092	0.38	2378	76	213712
SAMN11461184	Bactopia	SRR8926388	PRJNA533551	Staphylococcus pseudintermedius	NA	skin	Dog	Healthy	Healthy	USA	2011	100	0.02	107283	2627269	0.37	2509	75	198066
SAMN11461161	Bactopia	SRR8926498	PRJNA533551	Staphylococcus pseudintermedius	NA	skin	Dog	Healthy	Healthy	USA	2011	100	0	42989	2480496	0.38	2373	97	169037
SAMN08377496	Bactopia	SRR6795845	PRJNA324567	Staphylococcus pseudintermedius	SPSE-17-VL-NY-NJ-0006	lung	Dog	"the dog is asymptornatic besides the lesions. Besides the obvious lesions from ticks\\\,the dog has no evidence of pyoderma or other skin lesions. None of the biopsy lesions have any evidence of recent or past tick bites in the irimmediate area"	Healthy	USA	2017-07-31	100	0.01	266748	2601564	0.37	2468	26	526984
SAMN42347240	Refseq	GCF_903992295.1	PRJNA1132513	Staphylococcus pseudintermedius	39-045	swab from the nares of a dog with healthy skin and no prior history of antimicrobial therapy	Dog	Carriage	Healthy	USA	2010	100	0.38	136565	2595769	0.38	2514	52	282687
SAMN07709802	Bactopia	SRR6118626	PRJNA324567	Staphylococcus pseudintermedius	SPSE-17-VL-NY-GA-0011	ear swab	Dog	healthy carrier	Healthy	USA	2017-04-19	100	0.01	82441	2496175	0.38	2373	66	213680
SAMN32061714	Refseq	GCF_035287325.1	PRJNA908872	Staphylococcus pseudintermedius	SF_0048	Inguinal Folds	Human	Healthy	Healthy	USA	2017-04-26	100	0.03	207862	2575185	0.37	2436	41	304069
SAMN32061705	Refseq	GCF_035287465.1	PRJNA908872	Staphylococcus pseudintermedius	SF_0038	Inguinal Folds	Human	Healthy	Healthy	USA	2016-05-06	100	0	168166	2583220	0.37	2432	47	363401
SAMN32061788	Refseq	GCF_036409945.1	PRJNA908872	Staphylococcus pseudintermedius	SF_0150	Inguinal Folds	Human	Healthy	Healthy	USA	2017-06-26	100	0.04	137486	2557462	0.38	2395	57	378081
SAMN32061763	Refseq	GCF_035287285.1	PRJNA908872	Staphylococcus pseudintermedius	SF_0119	Inguinal Folds	Human	Healthy	Healthy	USA	2016-04-21	100	0.04	434738	2611744	0.37	2480	33	680168
SAMN32061825	Refseq	GCF_036409815.1	PRJNA908872	Staphylococcus pseudintermedius	SF_0194	Inguinal Folds	Human	Healthy	Healthy	USA	2017-04-17	100	0.01	140787	2543388	0.37	2382	53	280137
