# Supplementary material for: Skin Infection Pathogenicity Associated with a Canine Microbiome Resident: Polygenic Architecture of Virulence Factors in Staphylococcus pseudintermedius
Source: Antibiotics (Basel). 2026 Jul 22;15(7):712. doi: 10.3390/antibiotics15070712 (PMC13404703; doi:10.3390/antibiotics15070712)
Supplement: Supplementary file 1 [file antibiotics-15-00712-s001.zip › Supplementary_Data_2.xlsx]

## Sheet: MLST
Multilocus sequence typing (MLST) profiles of Staphylococcus pseudintermedius isolates. The table lists BioSample identifiers, MLST scheme designation, assigned sequence types (STs), and allele numbers for the seven housekeeping loci (ack, cpn60, fdh, pta, purA, sar, and tuf)
Biosample ID	Scheme	Sequence Type	ack	cpn60	fdh	pta	purA	sar	tuf
SAMN04886711	spseudintermedius	2552	ack(35)	cpn60(21)	fdh(2)	pta(1)	purA(1)	sar(2)	tuf(5)
SAMN05181827	spseudintermedius	2285	ack(3)	cpn60(2)	fdh(2)	pta(4)	purA(2)	sar(1)	tuf(2)
SAMN06018805	spseudintermedius	-	ack(16)	cpn60(9)	fdh(5)	pta(1)	purA(5)	sar(5)	tuf(2)
SAMN06052361	spseudintermedius	2005	ack(12)	cpn60(2)	fdh(2)	pta(2)	purA(8)	sar(1)	tuf(1)
SAMN06054118	spseudintermedius	2165	ack(3)	cpn60(2)	fdh(4)	pta(1)	purA(13)	sar(1)	tuf(2)
SAMN06054137	spseudintermedius	45	ack(3)	cpn60(2)	fdh(2)	pta(1)	purA(2)	sar(1)	tuf(2)
SAMN06054138	spseudintermedius	1049	ack(2)	cpn60(10)	fdh(2)	pta(4)	purA(1)	sar(1)	tuf(1)
SAMN06054139	spseudintermedius	68	ack(1)	cpn60(10)	fdh(1)	pta(4)	purA(1)	sar(1)	tuf(1)
SAMN06054140	spseudintermedius	68	ack(1)	cpn60(10)	fdh(1)	pta(4)	purA(1)	sar(1)	tuf(1)
SAMN06054141	spseudintermedius	182	ack(7)	cpn60(10)	fdh(1)	pta(1)	purA(11)	sar(1)	tuf(2)
SAMN07415006	spseudintermedius	71	ack(3)	cpn60(9)	fdh(1)	pta(2)	purA(1)	sar(2)	tuf(1)
SAMN07415007	spseudintermedius	503	ack(1)	cpn60(2)	fdh(2)	pta(1)	purA(8)	sar(1)	tuf(2)
SAMN07415009	spseudintermedius	-	ack(2)	cpn60(13)	fdh(4)	pta(4)	purA(18)	sar(1)	tuf(2)
SAMN07415013	spseudintermedius	-	ack(4)	cpn60(3)	fdh(4)	pta(1)	purA(11)	sar(5)	tuf(2)
SAMN07415024	spseudintermedius	-	ack(5)	cpn60(7)	fdh(1)	pta(1)	purA(1)	sar(1)	tuf(1)
SAMN07415026	spseudintermedius	1631	ack(3)	cpn60(9)	fdh(1)	pta(1)	purA(11)	sar(1)	tuf(1)
SAMN07415030	spseudintermedius	-	ack(4)	cpn60(2)	fdh(2)	pta(60)	purA(5)	sar(1)	tuf(2)
SAMN07415032	spseudintermedius	-	ack(1)	cpn60(24)	fdh(2)	pta(1)	purA(11)	sar(~3)	tuf(2)
SAMN07415034	spseudintermedius	71	ack(3)	cpn60(9)	fdh(1)	pta(2)	purA(1)	sar(2)	tuf(1)
SAMN07415040	spseudintermedius	-	ack(1)	cpn60(2)	fdh(4)	pta(4)	purA(11)	sar(3)	tuf(1)
SAMN07415041	spseudintermedius	-	ack(1)	cpn60(2)	fdh(4)	pta(4)	purA(11)	sar(3)	tuf(1)
SAMN07415043	spseudintermedius	-	ack(1)	cpn60(2)	fdh(4)	pta(4)	purA(11)	sar(3)	tuf(1)
SAMN07415044	spseudintermedius	-	ack(1)	cpn60(2)	fdh(4)	pta(4)	purA(11)	sar(3)	tuf(1)
SAMN07415045	spseudintermedius	-	ack(1)	cpn60(2)	fdh(4)	pta(4)	purA(11)	sar(3)	tuf(1)
SAMN07415050	spseudintermedius	-	ack(1)	cpn60(13)	fdh(4)	pta(1)	purA(8)	sar(1)	tuf(2)
SAMN07415052	spseudintermedius	1248	ack(1)	cpn60(26)	fdh(2)	pta(1)	purA(7)	sar(1)	tuf(2)
SAMN07709802	spseudintermedius	1212	ack(4)	cpn60(13)	fdh(2)	pta(23)	purA(7)	sar(1)	tuf(2)
SAMN07767096	spseudintermedius	1178	ack(6)	cpn60(9)	fdh(1)	pta(1)	purA(77)	sar(1)	tuf(1)
SAMN08377496	spseudintermedius	1226	ack(2)	cpn60(13)	fdh(3)	pta(1)	purA(13)	sar(2)	tuf(1)
SAMN08963944	spseudintermedius	-	ack(2)	cpn60(7)	fdh(4)	pta(1)	purA(11)	sar(1)	tuf(2)
SAMN09206899	spseudintermedius	71	ack(3)	cpn60(9)	fdh(1)	pta(2)	purA(1)	sar(2)	tuf(1)
SAMN09708394	spseudintermedius	241	ack(1)	cpn60(21)	fdh(4)	pta(1)	purA(23)	sar(1)	tuf(1)
SAMN09708395	spseudintermedius	-	ack(4)	cpn60(2)	fdh(1)	pta(4)	purA(13)	sar(1)	tuf(1)
SAMN09708396	spseudintermedius	1360	ack(1)	cpn60(21)	fdh(2)	pta(1)	purA(23)	sar(1)	tuf(1)
SAMN09708397	spseudintermedius	-	ack(1)	cpn60(2)	fdh(2)	pta(1)	purA(14)	sar(2)	tuf(1)
SAMN09708398	spseudintermedius	989	ack(1)	cpn60(13)	fdh(4)	pta(1)	purA(6)	sar(1)	tuf(2)
SAMN09708399	spseudintermedius	1359	ack(4)	cpn60(13)	fdh(1)	pta(1)	purA(1)	sar(1)	tuf(2)
SAMN09708400	spseudintermedius	261	ack(5)	cpn60(7)	fdh(4)	pta(1)	purA(11)	sar(2)	tuf(2)
SAMN09708401	spseudintermedius	-	ack(2)	cpn60(2?)	fdh(1)	pta(1)	purA(13)	sar(1)	tuf(2)
SAMN09708402	spseudintermedius	-	ack(1)	cpn60(2)	fdh(1)	pta(1)	purA(3)	sar(~2)	tuf(1)
SAMN09708403	spseudintermedius	-	ack(1)	cpn60(13)	fdh(2)	pta(2)	purA(~13)	sar(2)	tuf(2)
SAMN09708404	spseudintermedius	981	ack(1)	cpn60(21)	fdh(2)	pta(2)	purA(18)	sar(1)	tuf(2)
SAMN09708405	spseudintermedius	-	ack(5)	cpn60(18)	fdh(2)	pta(1)	purA(11)	sar(1)	tuf(1)
SAMN09708406	spseudintermedius	979	ack(1)	cpn60(26)	fdh(4)	pta(58)	purA(1)	sar(2)	tuf(17)
SAMN09708409	spseudintermedius	982	ack(5)	cpn60(24)	fdh(2)	pta(1)	purA(3)	sar(2)	tuf(2)
SAMN09708411	spseudintermedius	980	ack(5)	cpn60(2)	fdh(4)	pta(1)	purA(2)	sar(1)	tuf(1)
SAMN09708412	spseudintermedius	983	ack(5)	cpn60(18)	fdh(4)	pta(1)	purA(5)	sar(1)	tuf(2)
SAMN09942096	spseudintermedius	610	ack(2)	cpn60(13)	fdh(2)	pta(2)	purA(13)	sar(2)	tuf(2)
SAMN09942097	spseudintermedius	610	ack(2)	cpn60(13)	fdh(2)	pta(2)	purA(13)	sar(2)	tuf(2)
SAMN09942098	spseudintermedius	610	ack(2)	cpn60(13)	fdh(2)	pta(2)	purA(13)	sar(2)	tuf(2)
SAMN09942099	spseudintermedius	610	ack(2)	cpn60(13)	fdh(2)	pta(2)	purA(13)	sar(2)	tuf(2)
SAMN09942100	spseudintermedius	610	ack(2)	cpn60(13)	fdh(2)	pta(2)	purA(13)	sar(2)	tuf(2)
SAMN09942101	spseudintermedius	610	ack(2)	cpn60(13)	fdh(2)	pta(2)	purA(13)	sar(2)	tuf(2)
SAMN09942102	spseudintermedius	610	ack(2)	cpn60(13)	fdh(2)	pta(2)	purA(13)	sar(2)	tuf(2)
SAMN09942103	spseudintermedius	610	ack(2)	cpn60(13)	fdh(2)	pta(2)	purA(13)	sar(2)	tuf(2)
SAMN09942104	spseudintermedius	610	ack(2)	cpn60(13)	fdh(2)	pta(2)	purA(13)	sar(2)	tuf(2)
SAMN09942105	spseudintermedius	610	ack(2)	cpn60(13)	fdh(2)	pta(2)	purA(13)	sar(2)	tuf(2)
SAMN09942106	spseudintermedius	610	ack(2)	cpn60(13)	fdh(2)	pta(2)	purA(13)	sar(2)	tuf(2)
SAMN09942107	spseudintermedius	610	ack(2)	cpn60(13)	fdh(2)	pta(2)	purA(13)	sar(2)	tuf(2)
SAMN09942108	spseudintermedius	610	ack(2)	cpn60(13)	fdh(2)	pta(2)	purA(13)	sar(2)	tuf(2)
SAMN10389931	spseudintermedius	745	ack(2)	cpn60(10)	fdh(2)	pta(1)	purA(5)	sar(3)	tuf(2)
SAMN11417668	spseudintermedius	2086	ack(4)	cpn60(7)	fdh(1)	pta(1)	purA(1)	sar(1)	tuf(2)
SAMN11419919	spseudintermedius	-	ack(6)	cpn60(14)	fdh(2)	pta(8)	purA(11)	sar(1)	tuf(1)
SAMN11420012	spseudintermedius	-	ack(6)	cpn60(8)	fdh(1)	pta(1)	purA(69)	sar(2)	tuf(1)
SAMN11461067	spseudintermedius	84	ack(2)	cpn60(10)	fdh(2)	pta(1)	purA(5)	sar(1)	tuf(2)
SAMN11461081	spseudintermedius	854	ack(4)	cpn60(13)	fdh(1)	pta(23)	purA(1)	sar(5)	tuf(1)
SAMN11461103	spseudintermedius	758	ack(2)	cpn60(2)	fdh(2)	pta(1)	purA(14)	sar(1)	tuf(1)
SAMN11461108	spseudintermedius	877	ack(6)	cpn60(26)	fdh(1)	pta(1)	purA(8)	sar(1)	tuf(2)
SAMN11461109	spseudintermedius	837	ack(3)	cpn60(13)	fdh(2)	pta(8)	purA(5)	sar(1)	tuf(1)
SAMN11461115	spseudintermedius	84	ack(2)	cpn60(10)	fdh(2)	pta(1)	purA(5)	sar(1)	tuf(2)
SAMN11461116	spseudintermedius	831	ack(3)	cpn60(2)	fdh(2)	pta(8)	purA(1)	sar(1)	tuf(1)
SAMN11461117	spseudintermedius	64	ack(2)	cpn60(7)	fdh(2)	pta(11)	purA(5)	sar(2)	tuf(2)
SAMN11461121	spseudintermedius	150	ack(1)	cpn60(10)	fdh(1)	pta(1)	purA(1)	sar(1)	tuf(2)
SAMN11461122	spseudintermedius	902	ack(31)	cpn60(8)	fdh(4)	pta(1)	purA(5)	sar(1)	tuf(2)
SAMN11461123	spseudintermedius	829	ack(2)	cpn60(14)	fdh(2)	pta(1)	purA(7)	sar(1)	tuf(2)
SAMN11461124	spseudintermedius	841	ack(4)	cpn60(2)	fdh(1)	pta(23)	purA(11)	sar(1)	tuf(2)
SAMN11461126	spseudintermedius	257	ack(2)	cpn60(13)	fdh(2)	pta(1)	purA(13)	sar(2)	tuf(2)
SAMN11461143	spseudintermedius	759	ack(4)	cpn60(7)	fdh(2)	pta(22)	purA(1)	sar(2)	tuf(2)
SAMN11461144	spseudintermedius	853	ack(4)	cpn60(11)	fdh(2)	pta(1)	purA(10)	sar(1)	tuf(1)
SAMN11461147	spseudintermedius	852	ack(4)	cpn60(9)	fdh(3)	pta(1)	purA(8)	sar(2)	tuf(1)
SAMN11461152	spseudintermedius	906	ack(32)	cpn60(7)	fdh(3)	pta(1)	purA(8)	sar(1)	tuf(2)
SAMN11461153	spseudintermedius	531	ack(2)	cpn60(7)	fdh(4)	pta(1)	purA(18)	sar(3)	tuf(2)
SAMN11461154	spseudintermedius	817	ack(2)	cpn60(7)	fdh(2)	pta(2)	purA(21)	sar(1)	tuf(2)
SAMN11461155	spseudintermedius	858	ack(4)	cpn60(13)	fdh(2)	pta(23)	purA(1)	sar(5)	tuf(1)
SAMN11461157	spseudintermedius	849	ack(4)	cpn60(9)	fdh(2)	pta(23)	purA(7)	sar(4)	tuf(2)
SAMN11461158	spseudintermedius	804	ack(1)	cpn60(7)	fdh(2)	pta(1)	purA(8)	sar(1)	tuf(1)
SAMN11461161	spseudintermedius	1940	ack(2)	cpn60(13)	fdh(2)	pta(2)	purA(13)	sar(26)	tuf(2)
SAMN11461164	spseudintermedius	155	ack(2)	cpn60(11)	fdh(2)	pta(1)	purA(1)	sar(1)	tuf(2)
SAMN11461166	spseudintermedius	883	ack(12)	cpn60(7)	fdh(2)	pta(1)	purA(7)	sar(2)	tuf(1)
SAMN11461167	spseudintermedius	909	ack(2)	cpn60(13)	fdh(2)	pta(55)	purA(5)	sar(5)	tuf(2)
SAMN11461168	spseudintermedius	842	ack(4)	cpn60(2)	fdh(1)	pta(1)	purA(8)	sar(1)	tuf(2)
SAMN11461171	spseudintermedius	833	ack(3)	cpn60(2)	fdh(2)	pta(1)	purA(11)	sar(1)	tuf(2)
SAMN11461178	spseudintermedius	768	ack(5)	cpn60(2)	fdh(1)	pta(1)	purA(11)	sar(1)	tuf(2)
SAMN11461179	spseudintermedius	850	ack(4)	cpn60(9)	fdh(2)	pta(4)	purA(3)	sar(2)	tuf(1)
SAMN11461182	spseudintermedius	870	ack(5)	cpn60(24)	fdh(11)	pta(8)	purA(11)	sar(5)	tuf(2)
SAMN11461184	spseudintermedius	911	ack(1)	cpn60(78)	fdh(18)	pta(1)	purA(8)	sar(1)	tuf(2)
SAMN11461186	spseudintermedius	757	ack(1)	cpn60(10)	fdh(2)	pta(1)	purA(1)	sar(1)	tuf(2)
SAMN11461188	spseudintermedius	876	ack(6)	cpn60(13)	fdh(2)	pta(20)	purA(5)	sar(1)	tuf(2)
SAMN11461196	spseudintermedius	845	ack(4)	cpn60(2)	fdh(2)	pta(1)	purA(11)	sar(1)	tuf(2)
SAMN11461203	spseudintermedius	762	ack(4)	cpn60(13)	fdh(6)	pta(1)	purA(11)	sar(2)	tuf(5)
SAMN11461206	spseudintermedius	17	ack(1)	cpn60(7)	fdh(1)	pta(1)	purA(13)	sar(1)	tuf(1)
SAMN11461207	spseudintermedius	71	ack(3)	cpn60(9)	fdh(1)	pta(2)	purA(1)	sar(2)	tuf(1)
SAMN12174771	spseudintermedius	-	ack(1)	cpn60(2)	fdh(2)	pta(~1)	purA(38)	sar(1)	tuf(2)
SAMN12344190	spseudintermedius	17	ack(1)	cpn60(7)	fdh(1)	pta(1)	purA(13)	sar(1)	tuf(1)
SAMN12799300	spseudintermedius	2336	ack(3)	cpn60(2)	fdh(37)	pta(1)	purA(2)	sar(1)	tuf(2)
SAMN13981367	spseudintermedius	-	ack(1)	cpn60(13)	fdh(1)	pta(1)	purA(13)	sar(1)	tuf(1)
SAMN14542659	spseudintermedius	2456	ack(4)	cpn60(9)	fdh(2)	pta(23)	purA(11)	sar(1)	tuf(5)
SAMN14542660	spseudintermedius	2572	ack(8)	cpn60(32)	fdh(2)	pta(44)	purA(1)	sar(1)	tuf(1)
SAMN14548661	spseudintermedius	611	ack(3)	cpn60(50)	fdh(2)	pta(1)	purA(11)	sar(1)	tuf(2)
SAMN14911275	spseudintermedius	610	ack(2)	cpn60(13)	fdh(2)	pta(2)	purA(13)	sar(2)	tuf(2)
SAMN15073346	spseudintermedius	1215	ack(2)	cpn60(8)	fdh(2)	pta(1)	purA(11)	sar(1)	tuf(2)
SAMN15182550	spseudintermedius	71	ack(3)	cpn60(9)	fdh(1)	pta(2)	purA(1)	sar(2)	tuf(1)
SAMN15182551	spseudintermedius	71	ack(3)	cpn60(9)	fdh(1)	pta(2)	purA(1)	sar(2)	tuf(1)
SAMN15182556	spseudintermedius	84	ack(2)	cpn60(10)	fdh(2)	pta(1)	purA(5)	sar(1)	tuf(2)
SAMN15182557	spseudintermedius	84	ack(2)	cpn60(10)	fdh(2)	pta(1)	purA(5)	sar(1)	tuf(2)
SAMN15182558	spseudintermedius	84	ack(2)	cpn60(10)	fdh(2)	pta(1)	purA(5)	sar(1)	tuf(2)
SAMN15182559	spseudintermedius	153	ack(2)	cpn60(10)	fdh(2)	pta(1)	purA(5)	sar(2)	tuf(2)
SAMN15182560	spseudintermedius	258	ack(5)	cpn60(13)	fdh(4)	pta(1)	purA(11)	sar(2)	tuf(2)
SAMN15182561	spseudintermedius	276	ack(1)	cpn60(8)	fdh(2)	pta(4)	purA(5)	sar(1)	tuf(2)
SAMN15182562	spseudintermedius	283	ack(1)	cpn60(24)	fdh(10)	pta(4)	purA(1)	sar(2)	tuf(2)
SAMN15182564	spseudintermedius	316	ack(2)	cpn60(9)	fdh(1)	pta(1)	purA(13)	sar(2)	tuf(2)
SAMN15182565	spseudintermedius	316	ack(2)	cpn60(9)	fdh(1)	pta(1)	purA(13)	sar(2)	tuf(2)
SAMN15182566	spseudintermedius	316	ack(2)	cpn60(9)	fdh(1)	pta(1)	purA(13)	sar(2)	tuf(2)
SAMN15182567	spseudintermedius	316	ack(2)	cpn60(9)	fdh(1)	pta(1)	purA(13)	sar(2)	tuf(2)
SAMN15182569	spseudintermedius	316	ack(2)	cpn60(9)	fdh(1)	pta(1)	purA(13)	sar(2)	tuf(2)
SAMN15182570	spseudintermedius	316	ack(2)	cpn60(9)	fdh(1)	pta(1)	purA(13)	sar(2)	tuf(2)
SAMN15182571	spseudintermedius	316	ack(2)	cpn60(9)	fdh(1)	pta(1)	purA(13)	sar(2)	tuf(2)
SAMN15182572	spseudintermedius	496	ack(2)	cpn60(9)	fdh(4)	pta(1)	purA(1)	sar(2)	tuf(1)
SAMN15182573	spseudintermedius	496	ack(2)	cpn60(9)	fdh(4)	pta(1)	purA(1)	sar(2)	tuf(1)
SAMN15182574	spseudintermedius	496	ack(2)	cpn60(9)	fdh(4)	pta(1)	purA(1)	sar(2)	tuf(1)
SAMN15182575	spseudintermedius	496	ack(2)	cpn60(9)	fdh(4)	pta(1)	purA(1)	sar(2)	tuf(1)
SAMN15182580	spseudintermedius	496	ack(2)	cpn60(9)	fdh(4)	pta(1)	purA(1)	sar(2)	tuf(1)
SAMN15182590	spseudintermedius	496	ack(2)	cpn60(9)	fdh(4)	pta(1)	purA(1)	sar(2)	tuf(1)
SAMN15182591	spseudintermedius	496	ack(2)	cpn60(9)	fdh(4)	pta(1)	purA(1)	sar(2)	tuf(1)
SAMN15182592	spseudintermedius	496	ack(2)	cpn60(9)	fdh(4)	pta(1)	purA(1)	sar(2)	tuf(1)
SAMN15182597	spseudintermedius	496	ack(2)	cpn60(9)	fdh(4)	pta(1)	purA(1)	sar(2)	tuf(1)
SAMN15182598	spseudintermedius	496	ack(2)	cpn60(9)	fdh(4)	pta(1)	purA(1)	sar(2)	tuf(1)
SAMN15182599	spseudintermedius	496	ack(2)	cpn60(9)	fdh(4)	pta(1)	purA(1)	sar(2)	tuf(1)
SAMN15182600	spseudintermedius	496	ack(2)	cpn60(9)	fdh(4)	pta(1)	purA(1)	sar(2)	tuf(1)
SAMN15182602	spseudintermedius	496	ack(2)	cpn60(9)	fdh(4)	pta(1)	purA(1)	sar(2)	tuf(1)
SAMN15182603	spseudintermedius	496	ack(2)	cpn60(9)	fdh(4)	pta(1)	purA(1)	sar(2)	tuf(1)
SAMN15182604	spseudintermedius	496	ack(2)	cpn60(9)	fdh(4)	pta(1)	purA(1)	sar(2)	tuf(1)
SAMN15182605	spseudintermedius	496	ack(2)	cpn60(9)	fdh(4)	pta(1)	purA(1)	sar(2)	tuf(1)
SAMN15182606	spseudintermedius	496	ack(2)	cpn60(9)	fdh(4)	pta(1)	purA(1)	sar(2)	tuf(1)
SAMN15182607	spseudintermedius	496	ack(2)	cpn60(9)	fdh(4)	pta(1)	purA(1)	sar(2)	tuf(1)
SAMN15182608	spseudintermedius	496	ack(2)	cpn60(9)	fdh(4)	pta(1)	purA(1)	sar(2)	tuf(1)
SAMN15182609	spseudintermedius	496	ack(2)	cpn60(9)	fdh(4)	pta(1)	purA(1)	sar(2)	tuf(1)
SAMN15182610	spseudintermedius	496	ack(2)	cpn60(9)	fdh(4)	pta(1)	purA(1)	sar(2)	tuf(1)
SAMN15182611	spseudintermedius	496	ack(2)	cpn60(9)	fdh(4)	pta(1)	purA(1)	sar(2)	tuf(1)
SAMN15182612	spseudintermedius	496	ack(2)	cpn60(9)	fdh(4)	pta(1)	purA(1)	sar(2)	tuf(1)
SAMN15182613	spseudintermedius	496	ack(2)	cpn60(9)	fdh(4)	pta(1)	purA(1)	sar(2)	tuf(1)
SAMN15182615	spseudintermedius	749	ack(1)	cpn60(2)	fdh(2)	pta(1)	purA(13)	sar(2)	tuf(2)
SAMN15182616	spseudintermedius	749	ack(1)	cpn60(2)	fdh(2)	pta(1)	purA(13)	sar(2)	tuf(2)
SAMN15182617	spseudintermedius	749	ack(1)	cpn60(2)	fdh(2)	pta(1)	purA(13)	sar(2)	tuf(2)
SAMN15182618	spseudintermedius	749	ack(1)	cpn60(2)	fdh(2)	pta(1)	purA(13)	sar(2)	tuf(2)
SAMN15182619	spseudintermedius	749	ack(1)	cpn60(2)	fdh(2)	pta(1)	purA(13)	sar(2)	tuf(2)
SAMN15182620	spseudintermedius	749	ack(1)	cpn60(2)	fdh(2)	pta(1)	purA(13)	sar(2)	tuf(2)
SAMN15182621	spseudintermedius	749	ack(1)	cpn60(2)	fdh(2)	pta(1)	purA(13)	sar(2)	tuf(2)
SAMN15182622	spseudintermedius	749	ack(1)	cpn60(2)	fdh(2)	pta(1)	purA(13)	sar(2)	tuf(2)
SAMN15182623	spseudintermedius	749	ack(1)	cpn60(2)	fdh(2)	pta(1)	purA(13)	sar(2)	tuf(2)
SAMN15182625	spseudintermedius	749	ack(1)	cpn60(2)	fdh(2)	pta(1)	purA(13)	sar(2)	tuf(2)
SAMN15182626	spseudintermedius	749	ack(1)	cpn60(2)	fdh(2)	pta(1)	purA(13)	sar(2)	tuf(2)
SAMN15182627	spseudintermedius	749	ack(1)	cpn60(2)	fdh(2)	pta(1)	purA(13)	sar(2)	tuf(2)
SAMN15182628	spseudintermedius	1399	ack(5)	cpn60(8)	fdh(1)	pta(4)	purA(11)	sar(1)	tuf(1)
SAMN15182629	spseudintermedius	1399	ack(5)	cpn60(8)	fdh(1)	pta(4)	purA(11)	sar(1)	tuf(1)
SAMN15629483	spseudintermedius	610	ack(2)	cpn60(13)	fdh(2)	pta(2)	purA(13)	sar(2)	tuf(2)
SAMN16089399	spseudintermedius	181	ack(3)	cpn60(11)	fdh(2)	pta(24)	purA(20)	sar(1)	tuf(1)
SAMN16089400	spseudintermedius	1602	ack(2)	cpn60(11)	fdh(3)	pta(1)	purA(11)	sar(2)	tuf(1)
SAMN16089401	spseudintermedius	1602	ack(2)	cpn60(11)	fdh(3)	pta(1)	purA(11)	sar(2)	tuf(1)
SAMN16129865	spseudintermedius	820	ack(2)	cpn60(8)	fdh(2)	pta(2)	purA(6)	sar(1)	tuf(2)
SAMN16129883	spseudintermedius	-	ack(5)	cpn60(2)	fdh(4)	pta(1)	purA(11)	sar(1)	tuf(2)
SAMN16129908	spseudintermedius	882	ack(12)	cpn60(2)	fdh(1)	pta(1)	purA(7)	sar(5)	tuf(2)
SAMN16129911	spseudintermedius	-	ack(5)	cpn60(2)	fdh(2)	pta(4)	purA(11)	sar(2)	tuf(2)
SAMN16129914	spseudintermedius	-	ack(1)	cpn60(20)	fdh(4)	pta(1)	purA(13)	sar(4)	tuf(1)
SAMN16282943	spseudintermedius	-	ack(5)	cpn60(13)	fdh(2)	pta(1)	purA(11)	sar(2)	tuf(5)
SAMN16282946	spseudintermedius	-	ack(35)	cpn60(31)	fdh(~13)	pta(2)	purA(11)	sar(2)	tuf(2)
SAMN17025179	spseudintermedius	-	ack(1)	cpn60(2)	fdh(2)	pta(28)	purA(13)	sar(1)	tuf(2)
SAMN17036470	spseudintermedius	-	ack(6)	cpn60(43)	fdh(1)	pta(4)	purA(8)	sar(1)	tuf(2)
SAMN17039292	spseudintermedius	-	ack(5)	cpn60(13)	fdh(2)	pta(1)	purA(7)	sar(1)	tuf(1)
SAMN17039293	spseudintermedius	-	ack(1)	cpn60(13)	fdh(5)	pta(22)	purA(7)	sar(5)	tuf(1)
SAMN17039294	spseudintermedius	-	ack(4)	cpn60(7)	fdh(1)	pta(1)	purA(3)	sar(1)	tuf(1)
SAMN17039295	spseudintermedius	-	ack(11)	cpn60(7)	fdh(2)	pta(1)	purA(7)	sar(27)	tuf(2)
SAMN17039296	spseudintermedius	-	ack(1)	cpn60(13)	fdh(1)	pta(2)	purA(7)	sar(3)	tuf(2)
SAMN17039297	spseudintermedius	-	ack(2)	cpn60(2)	fdh(2)	pta(1)	purA(8)	sar(1)	tuf(1)
SAMN17102113	spseudintermedius	277	ack(5)	cpn60(13)	fdh(4)	pta(1)	purA(11)	sar(1)	tuf(2)
SAMN17102114	spseudintermedius	346	ack(5)	cpn60(18)	fdh(4)	pta(1)	purA(11)	sar(1)	tuf(2)
SAMN17102115	spseudintermedius	261	ack(5)	cpn60(7)	fdh(4)	pta(1)	purA(11)	sar(2)	tuf(2)
SAMN17102116	spseudintermedius	312	ack(1)	cpn60(13)	fdh(4)	pta(1)	purA(11)	sar(2)	tuf(2)
SAMN17102117	spseudintermedius	258	ack(5)	cpn60(13)	fdh(4)	pta(1)	purA(11)	sar(2)	tuf(2)
SAMN17102118	spseudintermedius	265	ack(5)	cpn60(13)	fdh(4)	pta(1)	purA(3)	sar(1)	tuf(2)
SAMN17102119	spseudintermedius	71	ack(3)	cpn60(9)	fdh(1)	pta(2)	purA(1)	sar(2)	tuf(1)
SAMN17102120	spseudintermedius	45	ack(3)	cpn60(2)	fdh(2)	pta(1)	purA(2)	sar(1)	tuf(2)
SAMN17102121	spseudintermedius	71	ack(3)	cpn60(9)	fdh(1)	pta(2)	purA(1)	sar(2)	tuf(1)
SAMN17102122	spseudintermedius	45	ack(3)	cpn60(2)	fdh(2)	pta(1)	purA(2)	sar(1)	tuf(2)
SAMN17102123	spseudintermedius	915	ack(10)	cpn60(8)	fdh(2)	pta(44)	purA(59)	sar(2)	tuf(1)
SAMN17102124	spseudintermedius	71	ack(3)	cpn60(9)	fdh(1)	pta(2)	purA(1)	sar(2)	tuf(1)
SAMN17102125	spseudintermedius	1051	ack(1)	cpn60(13)	fdh(1)	pta(1)	purA(16)	sar(1)	tuf(2)
SAMN17102126	spseudintermedius	45	ack(3)	cpn60(2)	fdh(2)	pta(1)	purA(2)	sar(1)	tuf(2)
SAMN17102127	spseudintermedius	71	ack(3)	cpn60(9)	fdh(1)	pta(2)	purA(1)	sar(2)	tuf(1)
SAMN17102128	spseudintermedius	2051	ack(1)	cpn60(2)	fdh(2)	pta(1)	purA(11)	sar(1)	tuf(2)
SAMN17102129	spseudintermedius	-	ack(1)	cpn60(9)	fdh(4)	pta(4)	purA(11)	sar(1)	tuf(1)
SAMN17102130	spseudintermedius	736	ack(1)	cpn60(31)	fdh(2)	pta(51)	purA(13)	sar(1)	tuf(2)
SAMN17102131	spseudintermedius	282	ack(3)	cpn60(2)	fdh(2)	pta(1)	purA(2)	sar(1)	tuf(1)
SAMN17102132	spseudintermedius	-	ack(2)	cpn60(18)	fdh(2)	pta(4)	purA(1)	sar(1)	tuf(2)
SAMN17102133	spseudintermedius	84	ack(2)	cpn60(10)	fdh(2)	pta(1)	purA(5)	sar(1)	tuf(2)
SAMN17102134	spseudintermedius	71	ack(3)	cpn60(9)	fdh(1)	pta(2)	purA(1)	sar(2)	tuf(1)
SAMN17102136	spseudintermedius	927	ack(36)	cpn60(7)	fdh(2)	pta(23)	purA(11)	sar(5)	tuf(2)
SAMN17102137	spseudintermedius	1048	ack(3)	cpn60(7)	fdh(1)	pta(1)	purA(8)	sar(2)	tuf(2)
SAMN17102138	spseudintermedius	45	ack(3)	cpn60(2)	fdh(2)	pta(1)	purA(2)	sar(1)	tuf(2)
SAMN17102139	spseudintermedius	2428	ack(2)	cpn60(8)	fdh(2)	pta(1)	purA(6)	sar(2)	tuf(2)
SAMN17102140	spseudintermedius	2375	ack(1)	cpn60(21)	fdh(4)	pta(2)	purA(11)	sar(1)	tuf(2)
SAMN17102141	spseudintermedius	2377	ack(8)	cpn60(9)	fdh(2)	pta(62)	purA(69)	sar(1)	tuf(2)
SAMN17102142	spseudintermedius	551	ack(5)	cpn60(9)	fdh(2)	pta(1)	purA(1)	sar(1)	tuf(1)
SAMN17102143	spseudintermedius	549	ack(11)	cpn60(21)	fdh(1)	pta(1)	purA(1)	sar(1)	tuf(1)
SAMN17102144	spseudintermedius	181	ack(3)	cpn60(11)	fdh(2)	pta(24)	purA(20)	sar(1)	tuf(1)
SAMN17102145	spseudintermedius	71	ack(3)	cpn60(9)	fdh(1)	pta(2)	purA(1)	sar(2)	tuf(1)
SAMN17102146	spseudintermedius	2282	ack(2)	cpn60(3)	fdh(2)	pta(4)	purA(5)	sar(1)	tuf(2)
SAMN17102149	spseudintermedius	2294	ack(7)	cpn60(9)	fdh(2)	pta(1)	purA(23)	sar(1)	tuf(2)
SAMN17102150	spseudintermedius	2286	ack(3)	cpn60(24)	fdh(2)	pta(2)	purA(2)	sar(1)	tuf(2)
SAMN17102151	spseudintermedius	84	ack(2)	cpn60(10)	fdh(2)	pta(1)	purA(5)	sar(1)	tuf(2)
SAMN17102152	spseudintermedius	-	ack(1)	cpn60(~70)	fdh(4)	pta(1)	purA(16)	sar(1)	tuf(1)
SAMN17102153	spseudintermedius	810	ack(1)	cpn60(11)	fdh(2)	pta(1)	purA(1)	sar(1)	tuf(2)
SAMN17102154	spseudintermedius	71	ack(3)	cpn60(9)	fdh(1)	pta(2)	purA(1)	sar(2)	tuf(1)
SAMN17102155	spseudintermedius	1527	ack(2)	cpn60(2)	fdh(3)	pta(1)	purA(11)	sar(1)	tuf(1)
SAMN17102156	spseudintermedius	1529	ack(3)	cpn60(2)	fdh(1)	pta(1)	purA(8)	sar(1)	tuf(2)
SAMN17102157	spseudintermedius	-	ack(1)	cpn60(13)	fdh(2)	pta(2)	purA(11)	sar(1)	tuf(1)
SAMN17102158	spseudintermedius	1678	ack(2)	cpn60(13)	fdh(1)	pta(22)	purA(11)	sar(1)	tuf(1)
SAMN17102159	spseudintermedius	755	ack(1)	cpn60(7)	fdh(2)	pta(20)	purA(1)	sar(1)	tuf(2)
SAMN17102160	spseudintermedius	1681	ack(3)	cpn60(29)	fdh(2)	pta(1)	purA(11)	sar(1)	tuf(2)
SAMN17102161	spseudintermedius	726	ack(5)	cpn60(47)	fdh(1)	pta(4)	purA(3)	sar(1)	tuf(2)
SAMN17102162	spseudintermedius	1520	ack(5)	cpn60(47)	fdh(1)	pta(4)	purA(3)	sar(2)	tuf(1)
SAMN17102163	spseudintermedius	726	ack(5)	cpn60(47)	fdh(1)	pta(4)	purA(3)	sar(1)	tuf(2)
SAMN17102164	spseudintermedius	1520	ack(5)	cpn60(47)	fdh(1)	pta(4)	purA(3)	sar(2)	tuf(1)
SAMN17102165	spseudintermedius	-	ack(5)	cpn60(25)	fdh(4)	pta(4)	purA(~15)	sar(3)	tuf(1)
SAMN17102166	spseudintermedius	496	ack(2)	cpn60(9)	fdh(4)	pta(1)	purA(1)	sar(2)	tuf(1)
SAMN17102167	spseudintermedius	1530	ack(12)	cpn60(2)	fdh(2)	pta(2)	purA(1)	sar(1)	tuf(1)
SAMN17102168	spseudintermedius	71	ack(3)	cpn60(9)	fdh(1)	pta(2)	purA(1)	sar(2)	tuf(1)
SAMN17102169	spseudintermedius	1679	ack(2)	cpn60(2)	fdh(2)	pta(23)	purA(14)	sar(1)	tuf(1)
SAMN17102170	spseudintermedius	-	ack(5)	cpn60(8)	fdh(4)	pta(4)	purA(7)	sar(1)	tuf(1)
SAMN17102171	spseudintermedius	1619	ack(1)	cpn60(8)	fdh(2)	pta(1)	purA(6)	sar(1)	tuf(5)
SAMN17102172	spseudintermedius	551	ack(5)	cpn60(9)	fdh(2)	pta(1)	purA(1)	sar(1)	tuf(1)
SAMN17103452	spseudintermedius	745	ack(2)	cpn60(10)	fdh(2)	pta(1)	purA(5)	sar(3)	tuf(2)
SAMN20080901	spseudintermedius	610	ack(2)	cpn60(13)	fdh(2)	pta(2)	purA(13)	sar(2)	tuf(2)
SAMN20080902	spseudintermedius	-	ack(2)	cpn60(9)	fdh(1)	pta(23)	purA(5)	sar(2)	tuf(~2)
SAMN20080906	spseudintermedius	-	ack(2)	cpn60(2)	fdh(~3)	pta(8)	purA(7)	sar(2)	tuf(1)
SAMN20080910	spseudintermedius	-	ack(10)	cpn60(24)	fdh(2)	pta(1)	purA(11)	sar(1)	tuf(1)
SAMN20080911	spseudintermedius	2035	ack(1)	cpn60(8)	fdh(2)	pta(1)	purA(11)	sar(1)	tuf(1)
SAMN20080914	spseudintermedius	-	ack(1)	cpn60(3)	fdh(3)	pta(1)	purA(5)	sar(1)	tuf(1)
SAMN20080915	spseudintermedius	-	ack(1)	cpn60(~7)	fdh(2)	pta(1)	purA(8)	sar(4)	tuf(1)
SAMN20568727	spseudintermedius	2178	ack(1)	cpn60(2)	fdh(2)	pta(1)	purA(5)	sar(5)	tuf(1)
SAMN20568728	spseudintermedius	551	ack(5)	cpn60(9)	fdh(2)	pta(1)	purA(1)	sar(1)	tuf(1)
SAMN20568729	spseudintermedius	551	ack(5)	cpn60(9)	fdh(2)	pta(1)	purA(1)	sar(1)	tuf(1)
SAMN20568730	spseudintermedius	551	ack(5)	cpn60(9)	fdh(2)	pta(1)	purA(1)	sar(1)	tuf(1)
SAMN20568731	spseudintermedius	551	ack(5)	cpn60(9)	fdh(2)	pta(1)	purA(1)	sar(1)	tuf(1)
SAMN20568732	spseudintermedius	551	ack(5)	cpn60(9)	fdh(2)	pta(1)	purA(1)	sar(1)	tuf(1)
SAMN20568733	spseudintermedius	551	ack(5)	cpn60(9)	fdh(2)	pta(1)	purA(1)	sar(1)	tuf(1)
SAMN20568734	spseudintermedius	551	ack(5)	cpn60(9)	fdh(2)	pta(1)	purA(1)	sar(1)	tuf(1)
SAMN20568735	spseudintermedius	2178	ack(1)	cpn60(2)	fdh(2)	pta(1)	purA(5)	sar(5)	tuf(1)
SAMN20568736	spseudintermedius	2178	ack(1)	cpn60(2)	fdh(2)	pta(1)	purA(5)	sar(5)	tuf(1)
SAMN20568737	spseudintermedius	2178	ack(1)	cpn60(2)	fdh(2)	pta(1)	purA(5)	sar(5)	tuf(1)
SAMN20568738	spseudintermedius	2178	ack(1)	cpn60(2)	fdh(2)	pta(1)	purA(5)	sar(5)	tuf(1)
SAMN20568739	spseudintermedius	2178	ack(1)	cpn60(2)	fdh(2)	pta(1)	purA(5)	sar(5)	tuf(1)
SAMN20568740	spseudintermedius	2178	ack(1)	cpn60(2)	fdh(2)	pta(1)	purA(5)	sar(5)	tuf(1)
SAMN20568742	spseudintermedius	2181	ack(1)	cpn60(2)	fdh(2)	pta(4)	purA(16)	sar(1)	tuf(1)
SAMN20568743	spseudintermedius	2181	ack(1)	cpn60(2)	fdh(2)	pta(4)	purA(16)	sar(1)	tuf(1)
SAMN21040418	spseudintermedius	2408	ack(2)	cpn60(7)	fdh(2)	pta(1)	purA(5)	sar(1)	tuf(2)
SAMN21040420	spseudintermedius	-	ack(1)	cpn60(2)	fdh(1)	pta(23)	purA(~7)	sar(5)	tuf(2)
SAMN21040423	spseudintermedius	192	ack(4)	cpn60(13)	fdh(1)	pta(23)	purA(1)	sar(2)	tuf(2)
SAMN21040427	spseudintermedius	-	ack(1)	cpn60(8)	fdh(2)	pta(23)	purA(5)	sar(5)	tuf(2)
SAMN21040430	spseudintermedius	-	ack(2)	cpn60(13)	fdh(1)	pta(1)	purA(5)	sar(1)	tuf(1)
SAMN21218116	spseudintermedius	-	ack(4)	cpn60(2)	fdh(2)	pta(1)	purA(10)	sar(1)	tuf(1)
SAMN21218117	spseudintermedius	1226	ack(2)	cpn60(13)	fdh(3)	pta(1)	purA(13)	sar(2)	tuf(1)
SAMN21218122	spseudintermedius	923	ack(29)	cpn60(3)	fdh(2)	pta(1)	purA(11)	sar(2)	tuf(1)
SAMN21218141	spseudintermedius	-	ack(3)	cpn60(8)	fdh(4)	pta(1)	purA(11)	sar(5)	tuf(1)
SAMN21218142	spseudintermedius	-	ack(5)	cpn60(76)	fdh(3)	pta(1)	purA(25)	sar(1)	tuf(2)
SAMN21218151	spseudintermedius	155	ack(2)	cpn60(11)	fdh(2)	pta(1)	purA(1)	sar(1)	tuf(2)
SAMN21218174	spseudintermedius	2509	ack(2)	cpn60(7)	fdh(2)	pta(1)	purA(14)	sar(1)	tuf(2)
SAMN21218189	spseudintermedius	-	ack(6)	cpn60(24)	fdh(3)	pta(22)	purA(14)	sar(2)	tuf(1)
SAMN21218191	spseudintermedius	-	ack(1)	cpn60(13)	fdh(1)	pta(1)	purA(11)	sar(1)	tuf(1)
SAMN21218201	spseudintermedius	496	ack(2)	cpn60(9)	fdh(4)	pta(1)	purA(1)	sar(2)	tuf(1)
SAMN21218206	spseudintermedius	-	ack(1)	cpn60(21)	fdh(2)	pta(1)	purA(23)	sar(1)	tuf(2)
SAMN21218207	spseudintermedius	551	ack(5)	cpn60(9)	fdh(2)	pta(1)	purA(1)	sar(1)	tuf(1)
SAMN21218213	spseudintermedius	-	ack(2)	cpn60(8)	fdh(2)	pta(2)	purA(8)	sar(4)	tuf(2)
SAMN21218239	spseudintermedius	496	ack(2)	cpn60(9)	fdh(4)	pta(1)	purA(1)	sar(2)	tuf(1)
SAMN21249928	spseudintermedius	-	ack(~5)	cpn60(2)	fdh(2)	pta(~1)	purA(~2)	sar(1)	tuf(2)
SAMN21249929	spseudintermedius	-	ack(~3)	cpn60(2)	fdh(2)	pta(~1)	purA(2)	sar(1)	tuf(2)
SAMN21249930	spseudintermedius	-	ack(~5)	cpn60(2)	fdh(2)	pta(~1)	purA(~2)	sar(1)	tuf(2)
SAMN21249931	spseudintermedius	-	ack(~3)	cpn60(2)	fdh(2)	pta(~1)	purA(~2)	sar(1)	tuf(2)
SAMN21249932	spseudintermedius	-	ack(5)	cpn60(2)	fdh(2)	pta(~1)	purA(~2)	sar(1)	tuf(2)
SAMN21249933	spseudintermedius	-	ack(3)	cpn60(2)	fdh(2)	pta(89?)	purA(2)	sar(1)	tuf(2)
SAMN21249934	spseudintermedius	-	ack(~3)	cpn60(2)	fdh(2)	pta(~1)	purA(2)	sar(1)	tuf(2)
SAMN21249935	spseudintermedius	-	ack(~5)	cpn60(2)	fdh(2)	pta(1)	purA(~2)	sar(1)	tuf(2)
SAMN21249936	spseudintermedius	-	ack(3)	cpn60(2)	fdh(2)	pta(~1)	purA(~2)	sar(1)	tuf(2)
SAMN21249937	spseudintermedius	-	ack(~5)	cpn60(2)	fdh(2)	pta(1)	purA(2)	sar(1)	tuf(2)
SAMN21249938	spseudintermedius	-	ack(3)	cpn60(2)	fdh(2)	pta(~1)	purA(~2)	sar(1)	tuf(2)
SAMN21249939	spseudintermedius	-	ack(3)	cpn60(2)	fdh(2)	pta(~1)	purA(~2)	sar(1)	tuf(2)
SAMN21249940	spseudintermedius	-	ack(~3)	cpn60(2)	fdh(2)	pta(~1)	purA(2)	sar(1)	tuf(2)
SAMN21249941	spseudintermedius	-	ack(2)	cpn60(13)	fdh(2)	pta(1)	purA(37)	sar(2)	tuf(~2)
SAMN21249942	spseudintermedius	-	ack(1)	cpn60(18)	fdh(4)	pta(1)	purA(2)	sar(2)	tuf(~1)
SAMN21249943	spseudintermedius	2175	ack(1)	cpn60(18)	fdh(4)	pta(1)	purA(2)	sar(2)	tuf(1)
SAMN21249944	spseudintermedius	2175	ack(1)	cpn60(18)	fdh(4)	pta(1)	purA(2)	sar(2)	tuf(1)
SAMN21249945	spseudintermedius	2175	ack(1)	cpn60(18)	fdh(4)	pta(1)	purA(2)	sar(2)	tuf(1)
SAMN21249946	spseudintermedius	2175	ack(1)	cpn60(18)	fdh(4)	pta(1)	purA(2)	sar(2)	tuf(1)
SAMN21249947	spseudintermedius	-	ack(7)	cpn60(6)	fdh(1)	pta(~4)	purA(11)	sar(1)	tuf(2)
SAMN21249948	spseudintermedius	2176	ack(1)	cpn60(2)	fdh(2)	pta(1)	purA(7)	sar(1)	tuf(1)
SAMN21249949	spseudintermedius	2177	ack(5)	cpn60(13)	fdh(4)	pta(1)	purA(7)	sar(2)	tuf(2)
SAMN21249950	spseudintermedius	2177	ack(5)	cpn60(13)	fdh(4)	pta(1)	purA(7)	sar(2)	tuf(2)
SAMN21249951	spseudintermedius	2177	ack(5)	cpn60(13)	fdh(4)	pta(1)	purA(7)	sar(2)	tuf(2)
SAMN21249952	spseudintermedius	-	ack(5)	cpn60(109?)	fdh(4)	pta(1)	purA(7)	sar(2)	tuf(2)
SAMN21249953	spseudintermedius	2177	ack(5)	cpn60(13)	fdh(4)	pta(1)	purA(7)	sar(2)	tuf(2)
SAMN21249954	spseudintermedius	-	ack(~3)	cpn60(2)	fdh(2)	pta(1)	purA(2)	sar(1)	tuf(2)
SAMN21249955	spseudintermedius	-	ack(3)	cpn60(2)	fdh(2)	pta(~1)	purA(2)	sar(1)	tuf(2)
SAMN21249956	spseudintermedius	551	ack(5)	cpn60(9)	fdh(2)	pta(1)	purA(1)	sar(1)	tuf(1)
SAMN21249957	spseudintermedius	2178	ack(1)	cpn60(2)	fdh(2)	pta(1)	purA(5)	sar(5)	tuf(1)
SAMN21249958	spseudintermedius	1026	ack(1)	cpn60(2)	fdh(2)	pta(4)	purA(11)	sar(2)	tuf(1)
SAMN21249959	spseudintermedius	1026	ack(1)	cpn60(2)	fdh(2)	pta(4)	purA(11)	sar(2)	tuf(1)
SAMN21249960	spseudintermedius	1026	ack(1)	cpn60(2)	fdh(2)	pta(4)	purA(11)	sar(2)	tuf(1)
SAMN21249961	spseudintermedius	1026	ack(1)	cpn60(2)	fdh(2)	pta(4)	purA(11)	sar(2)	tuf(1)
SAMN21249962	spseudintermedius	1026	ack(1)	cpn60(2)	fdh(2)	pta(4)	purA(11)	sar(2)	tuf(1)
SAMN21249963	spseudintermedius	1026	ack(1)	cpn60(2)	fdh(2)	pta(4)	purA(11)	sar(2)	tuf(1)
SAMN21249964	spseudintermedius	1026	ack(1)	cpn60(2)	fdh(2)	pta(4)	purA(11)	sar(2)	tuf(1)
SAMN21249965	spseudintermedius	1026	ack(1)	cpn60(2)	fdh(2)	pta(4)	purA(11)	sar(2)	tuf(1)
SAMN21249966	spseudintermedius	1026	ack(1)	cpn60(2)	fdh(2)	pta(4)	purA(11)	sar(2)	tuf(1)
SAMN21249967	spseudintermedius	1026	ack(1)	cpn60(2)	fdh(2)	pta(4)	purA(11)	sar(2)	tuf(1)
SAMN21249968	spseudintermedius	1026	ack(1)	cpn60(2)	fdh(2)	pta(4)	purA(11)	sar(2)	tuf(1)
SAMN21249969	spseudintermedius	2179	ack(1)	cpn60(9)	fdh(4)	pta(22)	purA(7)	sar(3)	tuf(1)
SAMN21249970	spseudintermedius	2179	ack(1)	cpn60(9)	fdh(4)	pta(22)	purA(7)	sar(3)	tuf(1)
SAMN21249971	spseudintermedius	2179	ack(1)	cpn60(9)	fdh(4)	pta(22)	purA(7)	sar(3)	tuf(1)
SAMN21249972	spseudintermedius	2179	ack(1)	cpn60(9)	fdh(4)	pta(22)	purA(7)	sar(3)	tuf(1)
SAMN21249977	spseudintermedius	294	ack(2)	cpn60(3)	fdh(2)	pta(4)	purA(11)	sar(1)	tuf(2)
SAMN21249978	spseudintermedius	2180	ack(7)	cpn60(13)	fdh(2)	pta(1)	purA(3)	sar(1)	tuf(1)
SAMN21467084	spseudintermedius	2169	ack(1)	cpn60(10)	fdh(2)	pta(1)	purA(8)	sar(1)	tuf(1)
SAMN21467085	spseudintermedius	2169	ack(1)	cpn60(10)	fdh(2)	pta(1)	purA(8)	sar(1)	tuf(1)
SAMN21467086	spseudintermedius	2168	ack(1)	cpn60(7)	fdh(2)	pta(8)	purA(14)	sar(3)	tuf(2)
SAMN21467087	spseudintermedius	2168	ack(1)	cpn60(7)	fdh(2)	pta(8)	purA(14)	sar(3)	tuf(2)
SAMN21616073	spseudintermedius	-	ack(35)	cpn60(2)	fdh(2)	pta(2)	purA(11)	sar(2)	tuf(2)
SAMN21616082	spseudintermedius	-	ack(5)	cpn60(9)	fdh(2)	pta(23)	purA(7)	sar(1)	tuf(2)
SAMN21616086	spseudintermedius	-	ack(4)	cpn60(13)	fdh(1)	pta(23)	purA(10)	sar(2)	tuf(2)
SAMN21616087	spseudintermedius	71	ack(3)	cpn60(9)	fdh(1)	pta(2)	purA(1)	sar(2)	tuf(1)
SAMN21616090	spseudintermedius	-	ack(12)	cpn60(7)	fdh(11)	pta(1)	purA(5)	sar(1)	tuf(2)
SAMN21616092	spseudintermedius	71	ack(3)	cpn60(9)	fdh(1)	pta(2)	purA(1)	sar(2)	tuf(1)
SAMN21616096	spseudintermedius	71	ack(3)	cpn60(9)	fdh(1)	pta(2)	purA(1)	sar(2)	tuf(1)
SAMN21617057	spseudintermedius	-	ack(1)	cpn60(20)	fdh(3)	pta(2)	purA(58)	sar(4)	tuf(1)
SAMN21617063	spseudintermedius	-	ack(5)	cpn60(9)	fdh(2)	pta(4)	purA(1)	sar(1)	tuf(1)
SAMN21617064	spseudintermedius	-	ack(5)	cpn60(2)	fdh(4)	pta(1)	purA(11)	sar(1)	tuf(2)
SAMN21617066	spseudintermedius	-	ack(4)	cpn60(7)	fdh(2)	pta(23)	purA(1)	sar(1)	tuf(1)
SAMN21617067	spseudintermedius	-	ack(7)	cpn60(8)	fdh(1)	pta(1)	purA(5)	sar(1)	tuf(1)
SAMN21617068	spseudintermedius	-	ack(5)	cpn60(9)	fdh(7)	pta(22)	purA(74)	sar(1)	tuf(1)
SAMN21617070	spseudintermedius	241	ack(1)	cpn60(21)	fdh(4)	pta(1)	purA(23)	sar(1)	tuf(1)
SAMN21617073	spseudintermedius	-	ack(32)	cpn60(24)	fdh(1)	pta(4)	purA(~1)	sar(1)	tuf(1)
SAMN21617074	spseudintermedius	-	ack(1)	cpn60(57)	fdh(3)	pta(32)	purA(11)	sar(1)	tuf(1)
SAMN23181415	spseudintermedius	241	ack(1)	cpn60(21)	fdh(4)	pta(1)	purA(23)	sar(1)	tuf(1)
SAMN23181419	spseudintermedius	1512	ack(2)	cpn60(2)	fdh(2)	pta(8)	purA(7)	sar(1)	tuf(1)
SAMN23181430	spseudintermedius	155	ack(2)	cpn60(11)	fdh(2)	pta(1)	purA(1)	sar(1)	tuf(2)
SAMN23417542	spseudintermedius	-	ack(31)	cpn60(9)	fdh(3)	pta(1)	purA(11)	sar(4)	tuf(2)
SAMN23417597	spseudintermedius	-	ack(5)	cpn60(76)	fdh(2)	pta(1)	purA(3)	sar(1)	tuf(1)
SAMN23828983	spseudintermedius	-	ack(17)	cpn60(24)	fdh(2)	pta(1)	purA(13)	sar(4)	tuf(1)
SAMN26992621	spseudintermedius	2191	ack(3)	cpn60(2)	fdh(2)	pta(1)	purA(20)	sar(2)	tuf(1)
SAMN26992629	spseudintermedius	2191	ack(3)	cpn60(2)	fdh(2)	pta(1)	purA(20)	sar(2)	tuf(1)
SAMN27481027	spseudintermedius	610	ack(2)	cpn60(13)	fdh(2)	pta(2)	purA(13)	sar(2)	tuf(2)
SAMN27481028	spseudintermedius	-	ack(6)	cpn60(24)	fdh(4)	pta(20)	purA(8)	sar(1)	tuf(1)
SAMN27481036	spseudintermedius	1348	ack(5)	cpn60(2)	fdh(2)	pta(1)	purA(8)	sar(1)	tuf(2)
SAMN27481038	spseudintermedius	-	ack(1)	cpn60(2)	fdh(2)	pta(1)	purA(1)	sar(4)	tuf(1)
SAMN27481041	spseudintermedius	-	ack(2)	cpn60(2)	fdh(2)	pta(4)	purA(11)	sar(2)	tuf(2)
SAMN27481042	spseudintermedius	1350	ack(1)	cpn60(6)	fdh(4)	pta(1)	purA(3)	sar(1)	tuf(1)
SAMN27481044	spseudintermedius	1573	ack(5)	cpn60(2)	fdh(4)	pta(4)	purA(1)	sar(1)	tuf(1)
SAMN27481046	spseudintermedius	-	ack(3)	cpn60(2)	fdh(2)	pta(~2)	purA(11)	sar(1)	tuf(1)
SAMN27481048	spseudintermedius	258	ack(5)	cpn60(13)	fdh(4)	pta(1)	purA(11)	sar(2)	tuf(2)
SAMN27481052	spseudintermedius	-	ack(1)	cpn60(8)	fdh(2)	pta(1)	purA(10)	sar(1)	tuf(1)
SAMN27996755	spseudintermedius	181	ack(3)	cpn60(11)	fdh(2)	pta(24)	purA(20)	sar(1)	tuf(1)
SAMN28934316	spseudintermedius	97	ack(4)	cpn60(26)	fdh(1)	pta(1)	purA(8)	sar(1)	tuf(2)
SAMN28934321	spseudintermedius	1229	ack(3)	cpn60(10)	fdh(2)	pta(24)	purA(1)	sar(1)	tuf(1)
SAMN28934324	spseudintermedius	2248	ack(1)	cpn60(10)	fdh(2)	pta(1)	purA(5)	sar(1)	tuf(1)
SAMN28934326	spseudintermedius	440	ack(2)	cpn60(2)	fdh(4)	pta(1)	purA(13)	sar(1)	tuf(1)
SAMN28934328	spseudintermedius	2250	ack(4)	cpn60(13)	fdh(1)	pta(2)	purA(1)	sar(2)	tuf(1)
SAMN29252107	spseudintermedius	-	ack(1)	cpn60(32)	fdh(1)	pta(1)	purA(1)	sar(1)	tuf(2)
SAMN29252110	spseudintermedius	-	ack(3)	cpn60(2)	fdh(1)	pta(1)	purA(6)	sar(5)	tuf(1)
SAMN29252113	spseudintermedius	261	ack(5)	cpn60(7)	fdh(4)	pta(1)	purA(11)	sar(2)	tuf(2)
SAMN29252114	spseudintermedius	2276	ack(1)	cpn60(57)	fdh(4)	pta(32)	purA(1)	sar(1)	tuf(2)
SAMN30052149	spseudintermedius	-	ack(1)	cpn60(8)	fdh(1)	pta(8)	purA(8)	sar(10)	tuf(2)
SAMN30052151	spseudintermedius	192	ack(4)	cpn60(13)	fdh(1)	pta(23)	purA(1)	sar(2)	tuf(2)
SAMN30052156	spseudintermedius	-	ack(2)	cpn60(11)	fdh(1)	pta(1)	purA(13)	sar(2)	tuf(1)
SAMN30052158	spseudintermedius	-	ack(1)	cpn60(13)	fdh(2)	pta(1)	purA(74)	sar(1)	tuf(1)
SAMN30052159	spseudintermedius	-	ack(3)	cpn60(52)	fdh(2)	pta(4)	purA(~23)	sar(3)	tuf(1)
SAMN30052161	spseudintermedius	241	ack(1)	cpn60(21)	fdh(4)	pta(1)	purA(23)	sar(1)	tuf(1)
SAMN30052162	spseudintermedius	-	ack(4)	cpn60(26)	fdh(1)	pta(1)	purA(8)	sar(5)	tuf(2)
SAMN30052164	spseudintermedius	-	ack(4)	cpn60(7)	fdh(2)	pta(1)	purA(1)	sar(4)	tuf(1)
SAMN30052165	spseudintermedius	551	ack(5)	cpn60(9)	fdh(2)	pta(1)	purA(1)	sar(1)	tuf(1)
SAMN30052171	spseudintermedius	492	ack(4)	cpn60(13)	fdh(2)	pta(1)	purA(11)	sar(1)	tuf(2)
SAMN30052179	spseudintermedius	442	ack(5)	cpn60(25)	fdh(4)	pta(1)	purA(7)	sar(1)	tuf(1)
SAMN30052181	spseudintermedius	-	ack(11)	cpn60(7)	fdh(4)	pta(2)	purA(95)	sar(1)	tuf(2)
SAMN30052185	spseudintermedius	1055	ack(2)	cpn60(2)	fdh(1)	pta(1)	purA(1)	sar(1)	tuf(5)
SAMN30603984	spseudintermedius	-	ack(2)	cpn60(43)	fdh(2)	pta(1)	purA(3)	sar(1)	tuf(1)
SAMN30603986	spseudintermedius	181	ack(3)	cpn60(11)	fdh(2)	pta(24)	purA(20)	sar(1)	tuf(1)
SAMN31370555	spseudintermedius	2300	ack(1)	cpn60(6)	fdh(2)	pta(1)	purA(5)	sar(1)	tuf(2)
SAMN31370557	spseudintermedius	2302	ack(5)	cpn60(2)	fdh(2)	pta(1)	purA(8)	sar(3)	tuf(2)
SAMN31370558	spseudintermedius	2302	ack(5)	cpn60(2)	fdh(2)	pta(1)	purA(8)	sar(3)	tuf(2)
SAMN31370559	spseudintermedius	2302	ack(5)	cpn60(2)	fdh(2)	pta(1)	purA(8)	sar(3)	tuf(2)
SAMN31370561	spseudintermedius	2306	ack(4)	cpn60(13)	fdh(1)	pta(23)	purA(10)	sar(4)	tuf(2)
SAMN31370563	spseudintermedius	2306	ack(4)	cpn60(13)	fdh(1)	pta(23)	purA(10)	sar(4)	tuf(2)
SAMN31370564	spseudintermedius	2309	ack(4)	cpn60(2)	fdh(1)	pta(1)	purA(13)	sar(2)	tuf(2)
SAMN31370566	spseudintermedius	1790	ack(5)	cpn60(11)	fdh(1)	pta(1)	purA(11)	sar(2)	tuf(1)
SAMN31370567	spseudintermedius	2311	ack(4)	cpn60(6)	fdh(2)	pta(1)	purA(5)	sar(51)	tuf(2)
SAMN31370570	spseudintermedius	2314	ack(4)	cpn60(6)	fdh(2)	pta(1)	purA(8)	sar(2)	tuf(1)
SAMN31370573	spseudintermedius	2317	ack(1)	cpn60(7)	fdh(2)	pta(2)	purA(11)	sar(5)	tuf(2)
SAMN31370574	spseudintermedius	2317	ack(1)	cpn60(7)	fdh(2)	pta(2)	purA(11)	sar(5)	tuf(2)
SAMN31370575	spseudintermedius	2319	ack(4)	cpn60(19)	fdh(1)	pta(1)	purA(11)	sar(1)	tuf(2)
SAMN31370577	spseudintermedius	2319	ack(4)	cpn60(19)	fdh(1)	pta(1)	purA(11)	sar(1)	tuf(2)
SAMN31370580	spseudintermedius	2321	ack(4)	cpn60(13)	fdh(1)	pta(23)	purA(7)	sar(2)	tuf(1)
SAMN31370581	spseudintermedius	2322	ack(4)	cpn60(20)	fdh(2)	pta(2)	purA(11)	sar(3)	tuf(2)
SAMN31370583	spseudintermedius	373	ack(2)	cpn60(2)	fdh(2)	pta(8)	purA(14)	sar(1)	tuf(1)
SAMN31370584	spseudintermedius	373	ack(2)	cpn60(2)	fdh(2)	pta(8)	purA(14)	sar(1)	tuf(1)
SAMN31370585	spseudintermedius	758	ack(2)	cpn60(2)	fdh(2)	pta(1)	purA(14)	sar(1)	tuf(1)
SAMN31370586	spseudintermedius	2324	ack(5)	cpn60(9)	fdh(2)	pta(1)	purA(32)	sar(2)	tuf(1)
SAMN31370587	spseudintermedius	758	ack(2)	cpn60(2)	fdh(2)	pta(1)	purA(14)	sar(1)	tuf(1)
SAMN31370588	spseudintermedius	2325	ack(4)	cpn60(7)	fdh(2)	pta(1)	purA(33)	sar(4)	tuf(1)
SAMN31370591	spseudintermedius	2325	ack(4)	cpn60(7)	fdh(2)	pta(1)	purA(33)	sar(4)	tuf(1)
SAMN31370592	spseudintermedius	2329	ack(4)	cpn60(115)	fdh(2)	pta(1)	purA(5)	sar(3)	tuf(1)
SAMN31370593	spseudintermedius	71	ack(3)	cpn60(9)	fdh(1)	pta(2)	purA(1)	sar(2)	tuf(1)
SAMN31370594	spseudintermedius	71	ack(3)	cpn60(9)	fdh(1)	pta(2)	purA(1)	sar(2)	tuf(1)
SAMN31370595	spseudintermedius	2330	ack(1)	cpn60(24)	fdh(7)	pta(1)	purA(24)	sar(48)	tuf(2)
SAMN31370596	spseudintermedius	2330	ack(1)	cpn60(24)	fdh(7)	pta(1)	purA(24)	sar(48)	tuf(2)
SAMN31370598	spseudintermedius	2330	ack(1)	cpn60(24)	fdh(7)	pta(1)	purA(24)	sar(48)	tuf(2)
SAMN31370601	spseudintermedius	2336	ack(3)	cpn60(2)	fdh(37)	pta(1)	purA(2)	sar(1)	tuf(2)
SAMN31370602	spseudintermedius	2335	ack(1)	cpn60(24)	fdh(2)	pta(1)	purA(11)	sar(3)	tuf(1)
SAMN31370603	spseudintermedius	2334	ack(1)	cpn60(11)	fdh(1)	pta(1)	purA(11)	sar(3)	tuf(1)
SAMN31370606	spseudintermedius	2341	ack(1)	cpn60(2)	fdh(2)	pta(2)	purA(11)	sar(3)	tuf(2)
SAMN31370608	spseudintermedius	2343	ack(1)	cpn60(24)	fdh(1)	pta(1)	purA(1)	sar(1)	tuf(2)
SAMN31370611	spseudintermedius	2346	ack(7)	cpn60(7)	fdh(1)	pta(1)	purA(13)	sar(5)	tuf(1)
SAMN31370612	spseudintermedius	2347	ack(4)	cpn60(24)	fdh(1)	pta(1)	purA(1)	sar(1)	tuf(2)
SAMN31370614	spseudintermedius	192	ack(4)	cpn60(13)	fdh(1)	pta(23)	purA(1)	sar(2)	tuf(2)
SAMN31370615	spseudintermedius	192	ack(4)	cpn60(13)	fdh(1)	pta(23)	purA(1)	sar(2)	tuf(2)
SAMN31370616	spseudintermedius	192	ack(4)	cpn60(13)	fdh(1)	pta(23)	purA(1)	sar(2)	tuf(2)
SAMN31370617	spseudintermedius	2349	ack(4)	cpn60(7)	fdh(2)	pta(44)	purA(11)	sar(4)	tuf(2)
SAMN31370619	spseudintermedius	2351	ack(5)	cpn60(8)	fdh(1)	pta(1)	purA(38)	sar(1)	tuf(2)
SAMN31370620	spseudintermedius	2351	ack(5)	cpn60(8)	fdh(1)	pta(1)	purA(38)	sar(1)	tuf(2)
SAMN31370621	spseudintermedius	2351	ack(5)	cpn60(8)	fdh(1)	pta(1)	purA(38)	sar(1)	tuf(2)
SAMN31370622	spseudintermedius	2354	ack(4)	cpn60(13)	fdh(2)	pta(1)	purA(69)	sar(2)	tuf(32)
SAMN31370624	spseudintermedius	2356	ack(10)	cpn60(117)	fdh(3)	pta(1)	purA(11)	sar(2)	tuf(1)
SAMN31370625	spseudintermedius	2357	ack(5)	cpn60(24)	fdh(2)	pta(1)	purA(8)	sar(4)	tuf(1)
SAMN31370626	spseudintermedius	2357	ack(5)	cpn60(24)	fdh(2)	pta(1)	purA(8)	sar(4)	tuf(1)
SAMN31663838	spseudintermedius	923	ack(29)	cpn60(3)	fdh(2)	pta(1)	purA(11)	sar(2)	tuf(1)
SAMN31663839	spseudintermedius	-	ack(4)	cpn60(2)	fdh(1)	pta(23)	purA(5)	sar(5)	tuf(1)
SAMN31663844	spseudintermedius	-	ack(4)	cpn60(7)	fdh(2)	pta(23)	purA(1)	sar(1)	tuf(1)
SAMN31663846	spseudintermedius	-	ack(4)	cpn60(2)	fdh(2)	pta(4)	purA(8)	sar(1)	tuf(2)
SAMN31663848	spseudintermedius	705	ack(1)	cpn60(9)	fdh(1)	pta(1)	purA(7)	sar(2)	tuf(1)
SAMN31663852	spseudintermedius	45	ack(3)	cpn60(2)	fdh(2)	pta(1)	purA(2)	sar(1)	tuf(2)
SAMN31663853	spseudintermedius	273	ack(5)	cpn60(13)	fdh(1)	pta(1)	purA(11)	sar(2)	tuf(2)
SAMN31751740	spseudintermedius	1403	ack(3)	cpn60(9)	fdh(4)	pta(1)	purA(1)	sar(2)	tuf(2)
SAMN32061705	spseudintermedius	2288	ack(3)	cpn60(3)	fdh(5)	pta(4)	purA(7)	sar(1)	tuf(2)
SAMN32061714	spseudintermedius	2281	ack(23)	cpn60(24)	fdh(1)	pta(1)	purA(11)	sar(1)	tuf(1)
SAMN32061763	spseudintermedius	-	ack(1)	cpn60(8)	fdh(2)	pta(32)	purA(11)	sar(~6)	tuf(2)
SAMN32061788	spseudintermedius	2295	ack(7)	cpn60(9)	fdh(2)	pta(1)	purA(7)	sar(1)	tuf(2)
SAMN32061825	spseudintermedius	-	ack(5)	cpn60(8)	fdh(1)	pta(32)	purA(8)	sar(~3)	tuf(1)
SAMN32574138	spseudintermedius	2275	ack(5)	cpn60(8)	fdh(2)	pta(4)	purA(1)	sar(1)	tuf(1)
SAMN32574142	spseudintermedius	-	ack(3)	cpn60(8)	fdh(~1)	pta(1)	purA(1)	sar(2)	tuf(1)
SAMN32574144	spseudintermedius	-	ack(1)	cpn60(19)	fdh(6)	pta(1)	purA(6)	sar(1)	tuf(2)
SAMN32574146	spseudintermedius	-	ack(7)	cpn60(10)	fdh(2)	pta(1)	purA(11)	sar(2)	tuf(1)
SAMN32574147	spseudintermedius	949	ack(1)	cpn60(9)	fdh(2)	pta(1)	purA(3)	sar(1)	tuf(1)
SAMN32574812	spseudintermedius	1937	ack(2)	cpn60(9)	fdh(1)	pta(1)	purA(1)	sar(1)	tuf(1)
SAMN32574815	spseudintermedius	-	ack(4)	cpn60(24)	fdh(2)	pta(1)	purA(11)	sar(1)	tuf(1)
SAMN32574817	spseudintermedius	-	ack(1)	cpn60(9)	fdh(2)	pta(1)	purA(7)	sar(2)	tuf(1)
SAMN32601360	spseudintermedius	1061	ack(1)	cpn60(7)	fdh(2)	pta(1)	purA(8)	sar(1)	tuf(2)
SAMN32601361	spseudintermedius	-	ack(1)	cpn60(13)	fdh(4)	pta(1)	purA(8)	sar(1)	tuf(2)
SAMN32601362	spseudintermedius	-	ack(1)	cpn60(13)	fdh(4)	pta(1)	purA(8)	sar(1)	tuf(2)
SAMN32601363	spseudintermedius	-	ack(1)	cpn60(13)	fdh(4)	pta(1)	purA(8)	sar(1)	tuf(2)
SAMN32601364	spseudintermedius	-	ack(1)	cpn60(13)	fdh(4)	pta(1)	purA(8)	sar(1)	tuf(2)
SAMN32601365	spseudintermedius	-	ack(1)	cpn60(13)	fdh(4)	pta(1)	purA(8)	sar(1)	tuf(2)
SAMN32601366	spseudintermedius	-	ack(1)	cpn60(13)	fdh(4)	pta(1)	purA(8)	sar(1)	tuf(2)
SAMN32601367	spseudintermedius	-	ack(7)	cpn60(2)	fdh(2)	pta(1)	purA(14)	sar(1)	tuf(1)
SAMN32601368	spseudintermedius	257	ack(2)	cpn60(13)	fdh(2)	pta(1)	purA(13)	sar(2)	tuf(2)
SAMN32601369	spseudintermedius	-	ack(7)	cpn60(2)	fdh(2)	pta(1)	purA(14)	sar(1)	tuf(1)
SAMN32601370	spseudintermedius	-	ack(5)	cpn60(25)	fdh(4)	pta(1)	purA(11)	sar(1)	tuf(1)
SAMN32601371	spseudintermedius	71	ack(3)	cpn60(9)	fdh(1)	pta(2)	purA(1)	sar(2)	tuf(1)
SAMN32601372	spseudintermedius	71	ack(3)	cpn60(9)	fdh(1)	pta(2)	purA(1)	sar(2)	tuf(1)
SAMN32601373	spseudintermedius	71	ack(3)	cpn60(9)	fdh(1)	pta(2)	purA(1)	sar(2)	tuf(1)
SAMN32678991	spseudintermedius	2290	ack(5)	cpn60(24)	fdh(1)	pta(1)	purA(8)	sar(1)	tuf(2)
SAMN32678996	spseudintermedius	-	ack(1)	cpn60(~21)	fdh(2)	pta(2)	purA(2)	sar(1)	tuf(1)
SAMN32678999	spseudintermedius	2288	ack(3)	cpn60(3)	fdh(5)	pta(4)	purA(7)	sar(1)	tuf(2)
SAMN33018070	spseudintermedius	71	ack(3)	cpn60(9)	fdh(1)	pta(2)	purA(1)	sar(2)	tuf(1)
SAMN33018072	spseudintermedius	71	ack(3)	cpn60(9)	fdh(1)	pta(2)	purA(1)	sar(2)	tuf(1)
SAMN33018074	spseudintermedius	334	ack(5)	cpn60(7)	fdh(4)	pta(1)	purA(11)	sar(2)	tuf(1)
SAMN33018077	spseudintermedius	45	ack(3)	cpn60(2)	fdh(2)	pta(1)	purA(2)	sar(1)	tuf(2)
SAMN33018080	spseudintermedius	261	ack(5)	cpn60(7)	fdh(4)	pta(1)	purA(11)	sar(2)	tuf(2)
SAMN33018083	spseudintermedius	45	ack(3)	cpn60(2)	fdh(2)	pta(1)	purA(2)	sar(1)	tuf(2)
SAMN33018084	spseudintermedius	71	ack(3)	cpn60(9)	fdh(1)	pta(2)	purA(1)	sar(2)	tuf(1)
SAMN33018085	spseudintermedius	258	ack(5)	cpn60(13)	fdh(4)	pta(1)	purA(11)	sar(2)	tuf(2)
SAMN33018086	spseudintermedius	258	ack(5)	cpn60(13)	fdh(4)	pta(1)	purA(11)	sar(2)	tuf(2)
SAMN33018087	spseudintermedius	261	ack(5)	cpn60(7)	fdh(4)	pta(1)	purA(11)	sar(2)	tuf(2)
SAMN33018088	spseudintermedius	336	ack(5)	cpn60(18)	fdh(2)	pta(1)	purA(11)	sar(2)	tuf(2)
SAMN33018089	spseudintermedius	71	ack(3)	cpn60(9)	fdh(1)	pta(2)	purA(1)	sar(2)	tuf(1)
SAMN33018090	spseudintermedius	71	ack(3)	cpn60(9)	fdh(1)	pta(2)	purA(1)	sar(2)	tuf(1)
SAMN33018091	spseudintermedius	71	ack(3)	cpn60(9)	fdh(1)	pta(2)	purA(1)	sar(2)	tuf(1)
SAMN33018095	spseudintermedius	307	ack(5)	cpn60(7)	fdh(2)	pta(1)	purA(11)	sar(2)	tuf(2)
SAMN33018097	spseudintermedius	350	ack(5)	cpn60(13)	fdh(11)	pta(1)	purA(11)	sar(2)	tuf(2)
SAMN33211830	spseudintermedius	45	ack(3)	cpn60(2)	fdh(2)	pta(1)	purA(2)	sar(1)	tuf(2)
SAMN33211831	spseudintermedius	282	ack(3)	cpn60(2)	fdh(2)	pta(1)	purA(2)	sar(1)	tuf(1)
SAMN33211832	spseudintermedius	282	ack(3)	cpn60(2)	fdh(2)	pta(1)	purA(2)	sar(1)	tuf(1)
SAMN33211835	spseudintermedius	64	ack(2)	cpn60(7)	fdh(2)	pta(11)	purA(5)	sar(2)	tuf(2)
SAMN33211836	spseudintermedius	71	ack(3)	cpn60(9)	fdh(1)	pta(2)	purA(1)	sar(2)	tuf(1)
SAMN33211837	spseudintermedius	-	ack(1)	cpn60(7)	fdh(2)	pta(2)	purA(1)	sar(1)	tuf(2)
SAMN33211838	spseudintermedius	-	ack(1)	cpn60(57)	fdh(4)	pta(2)	purA(5)	sar(1)	tuf(2)
SAMN33211839	spseudintermedius	-	ack(1)	cpn60(9)	fdh(1)	pta(1)	purA(~47)	sar(2)	tuf(2)
SAMN33211840	spseudintermedius	71	ack(3)	cpn60(9)	fdh(1)	pta(2)	purA(1)	sar(2)	tuf(1)
SAMN33211841	spseudintermedius	71	ack(3)	cpn60(9)	fdh(1)	pta(2)	purA(1)	sar(2)	tuf(1)
SAMN33211843	spseudintermedius	71	ack(3)	cpn60(9)	fdh(1)	pta(2)	purA(1)	sar(2)	tuf(1)
SAMN33211844	spseudintermedius	71	ack(3)	cpn60(9)	fdh(1)	pta(2)	purA(1)	sar(2)	tuf(1)
SAMN33211845	spseudintermedius	2288	ack(3)	cpn60(3)	fdh(5)	pta(4)	purA(7)	sar(1)	tuf(2)
SAMN33211846	spseudintermedius	-	ack(3)	cpn60(11)	fdh(4)	pta(4)	purA(7)	sar(1)	tuf(1)
SAMN33211847	spseudintermedius	71	ack(3)	cpn60(9)	fdh(1)	pta(2)	purA(1)	sar(2)	tuf(1)
SAMN33211848	spseudintermedius	71	ack(3)	cpn60(9)	fdh(1)	pta(2)	purA(1)	sar(2)	tuf(1)
SAMN33211849	spseudintermedius	71	ack(3)	cpn60(9)	fdh(1)	pta(2)	purA(1)	sar(2)	tuf(1)
SAMN33211850	spseudintermedius	258	ack(5)	cpn60(13)	fdh(4)	pta(1)	purA(11)	sar(2)	tuf(2)
SAMN33211851	spseudintermedius	71	ack(3)	cpn60(9)	fdh(1)	pta(2)	purA(1)	sar(2)	tuf(1)
SAMN33211852	spseudintermedius	71	ack(3)	cpn60(9)	fdh(1)	pta(2)	purA(1)	sar(2)	tuf(1)
SAMN33293437	spseudintermedius	301	ack(1)	cpn60(18)	fdh(4)	pta(1)	purA(11)	sar(2)	tuf(2)
SAMN33293438	spseudintermedius	1357	ack(1)	cpn60(29)	fdh(2)	pta(1)	purA(11)	sar(1)	tuf(1)
SAMN33293439	spseudintermedius	258	ack(5)	cpn60(13)	fdh(4)	pta(1)	purA(11)	sar(2)	tuf(2)
SAMN33293441	spseudintermedius	71	ack(3)	cpn60(9)	fdh(1)	pta(2)	purA(1)	sar(2)	tuf(1)
SAMN33293443	spseudintermedius	1356	ack(5)	cpn60(6)	fdh(1)	pta(1)	purA(8)	sar(4)	tuf(2)
SAMN33293446	spseudintermedius	71	ack(3)	cpn60(9)	fdh(1)	pta(2)	purA(1)	sar(2)	tuf(1)
SAMN33293447	spseudintermedius	1355	ack(1)	cpn60(2)	fdh(1)	pta(1)	purA(36)	sar(1)	tuf(2)
SAMN33293450	spseudintermedius	258	ack(5)	cpn60(13)	fdh(4)	pta(1)	purA(11)	sar(2)	tuf(2)
SAMN33293451	spseudintermedius	71	ack(3)	cpn60(9)	fdh(1)	pta(2)	purA(1)	sar(2)	tuf(1)
SAMN33293452	spseudintermedius	1354	ack(2)	cpn60(2)	fdh(4)	pta(1)	purA(8)	sar(1)	tuf(1)
SAMN33293453	spseudintermedius	-	ack(5)	cpn60(2)	fdh(4)	pta(1)	purA(1)	sar(1)	tuf(1)
SAMN33293454	spseudintermedius	1353	ack(5)	cpn60(18)	fdh(2)	pta(2)	purA(2)	sar(1)	tuf(1)
SAMN33293455	spseudintermedius	71	ack(3)	cpn60(9)	fdh(1)	pta(2)	purA(1)	sar(2)	tuf(1)
SAMN33293456	spseudintermedius	1352	ack(1)	cpn60(13)	fdh(2)	pta(2)	purA(1)	sar(1)	tuf(2)
SAMN33293459	spseudintermedius	1351	ack(1)	cpn60(7)	fdh(1)	pta(1)	purA(6)	sar(5)	tuf(1)
SAMN33426835	spseudintermedius	-	ack(4)	cpn60(2)	fdh(2)	pta(1)	purA(24)	sar(2)	tuf(1)
SAMN33426901	spseudintermedius	-	ack(1)	cpn60(8)	fdh(~1)	pta(1)	purA(11)	sar(1)	tuf(2)
SAMN33426902	spseudintermedius	755	ack(1)	cpn60(7)	fdh(2)	pta(20)	purA(1)	sar(1)	tuf(2)
SAMN33436730	spseudintermedius	826	ack(2)	cpn60(13)	fdh(2)	pta(1)	purA(13)	sar(2)	tuf(1)
SAMN33436850	spseudintermedius	-	ack(4)	cpn60(19)	fdh(1)	pta(20)	purA(11)	sar(1)	tuf(1)
SAMN34406658	spseudintermedius	-	ack(~4)	cpn60(7)	fdh(1)	pta(1)	purA(1)	sar(4)	tuf(2)
SAMN34406665	spseudintermedius	-	ack(3)	cpn60(52)	fdh(2)	pta(4)	purA(~23)	sar(1)	tuf(1)
SAMN34406668	spseudintermedius	804	ack(1)	cpn60(7)	fdh(2)	pta(1)	purA(8)	sar(1)	tuf(1)
SAMN34406670	spseudintermedius	-	ack(3)	cpn60(52)	fdh(2)	pta(4)	purA(~23)	sar(3)	tuf(1)
SAMN34406671	spseudintermedius	-	ack(4)	cpn60(13)	fdh(1)	pta(23)	purA(5)	sar(2)	tuf(1)
SAMN35555367	spseudintermedius	71	ack(3)	cpn60(9)	fdh(1)	pta(2)	purA(1)	sar(2)	tuf(1)
SAMN35555368	spseudintermedius	68	ack(1)	cpn60(10)	fdh(1)	pta(4)	purA(1)	sar(1)	tuf(1)
SAMN35795077	spseudintermedius	241	ack(1)	cpn60(21)	fdh(4)	pta(1)	purA(23)	sar(1)	tuf(1)
SAMN35795084	spseudintermedius	307	ack(5)	cpn60(7)	fdh(2)	pta(1)	purA(11)	sar(2)	tuf(2)
SAMN35795085	spseudintermedius	1361	ack(1)	cpn60(2)	fdh(1)	pta(1)	purA(3)	sar(2)	tuf(1)
SAMN35795090	spseudintermedius	2487	ack(1)	cpn60(24)	fdh(1)	pta(1)	purA(11)	sar(1)	tuf(2)
SAMN35795093	spseudintermedius	-	ack(1)	cpn60(2)	fdh(2)	pta(1)	purA(3)	sar(2)	tuf(2)
SAMN35795096	spseudintermedius	-	ack(5)	cpn60(8)	fdh(~2)	pta(4)	purA(1)	sar(1)	tuf(1)
SAMN36270287	spseudintermedius	634	ack(4)	cpn60(8)	fdh(2)	pta(1)	purA(11)	sar(1)	tuf(1)
SAMN36748269	spseudintermedius	-	ack(1)	cpn60(32)	fdh(4)	pta(1)	purA(10)	sar(5)	tuf(1)
SAMN36748272	spseudintermedius	-	ack(5)	cpn60(13)	fdh(2)	pta(4)	purA(2)	sar(2)	tuf(1)
SAMN36748274	spseudintermedius	-	ack(1)	cpn60(29)	fdh(2)	pta(23)	purA(5)	sar(5)	tuf(1)
SAMN36748412	spseudintermedius	2090	ack(1)	cpn60(13)	fdh(2)	pta(1)	purA(13)	sar(2)	tuf(2)
SAMN36748414	spseudintermedius	-	ack(1)	cpn60(24)	fdh(3)	pta(1)	purA(1)	sar(26)	tuf(1)
SAMN36807528	spseudintermedius	2290	ack(5)	cpn60(24)	fdh(1)	pta(1)	purA(8)	sar(1)	tuf(2)
SAMN36807529	spseudintermedius	2290	ack(5)	cpn60(24)	fdh(1)	pta(1)	purA(8)	sar(1)	tuf(2)
SAMN36808734	spseudintermedius	496	ack(2)	cpn60(9)	fdh(4)	pta(1)	purA(1)	sar(2)	tuf(1)
SAMN36808738	spseudintermedius	-	ack(4)	cpn60(7)	fdh(1)	pta(2)	purA(11)	sar(2)	tuf(5)
SAMN37179601	spseudintermedius	551	ack(5)	cpn60(9)	fdh(2)	pta(1)	purA(1)	sar(1)	tuf(1)
SAMN37179615	spseudintermedius	-	ack(2)	cpn60(50)	fdh(2)	pta(1)	purA(11)	sar(4)	tuf(1)
SAMN37179618	spseudintermedius	1297	ack(1)	cpn60(8)	fdh(1)	pta(1)	purA(11)	sar(1)	tuf(2)
SAMN37179628	spseudintermedius	-	ack(6)	cpn60(30)	fdh(2)	pta(4)	purA(11)	sar(1)	tuf(15)
SAMN37179659	spseudintermedius	-	ack(2)	cpn60(7)	fdh(2)	pta(1)	purA(26)	sar(2)	tuf(1)
SAMN37193822	spseudintermedius	181	ack(3)	cpn60(11)	fdh(2)	pta(24)	purA(20)	sar(1)	tuf(1)
SAMN37193826	spseudintermedius	-	ack(1)	cpn60(2)	fdh(4)	pta(1)	purA(11)	sar(1)	tuf(5)
SAMN37193835	spseudintermedius	181	ack(3)	cpn60(11)	fdh(2)	pta(24)	purA(20)	sar(1)	tuf(1)
SAMN37193845	spseudintermedius	155	ack(2)	cpn60(11)	fdh(2)	pta(1)	purA(1)	sar(1)	tuf(2)
SAMN37193849	spseudintermedius	923	ack(29)	cpn60(3)	fdh(2)	pta(1)	purA(11)	sar(2)	tuf(1)
SAMN37193853	spseudintermedius	496	ack(2)	cpn60(9)	fdh(4)	pta(1)	purA(1)	sar(2)	tuf(1)
SAMN37193858	spseudintermedius	181	ack(3)	cpn60(11)	fdh(2)	pta(24)	purA(20)	sar(1)	tuf(1)
SAMN37193867	spseudintermedius	181	ack(3)	cpn60(11)	fdh(2)	pta(24)	purA(20)	sar(1)	tuf(1)
SAMN37193868	spseudintermedius	755	ack(1)	cpn60(7)	fdh(2)	pta(20)	purA(1)	sar(1)	tuf(2)
SAMN37193876	spseudintermedius	71	ack(3)	cpn60(9)	fdh(1)	pta(2)	purA(1)	sar(2)	tuf(1)
SAMN37193880	spseudintermedius	-	ack(5)	cpn60(6)	fdh(2)	pta(1)	purA(25)	sar(4)	tuf(2)
SAMN37193883	spseudintermedius	-	ack(12)	cpn60(6)	fdh(2)	pta(1)	purA(11)	sar(4)	tuf(2)
SAMN37193887	spseudintermedius	-	ack(4)	cpn60(7)	fdh(2)	pta(22)	purA(5)	sar(2)	tuf(2)
SAMN37310435	spseudintermedius	258	ack(5)	cpn60(13)	fdh(4)	pta(1)	purA(11)	sar(2)	tuf(2)
SAMN37310456	spseudintermedius	350	ack(5)	cpn60(13)	fdh(11)	pta(1)	purA(11)	sar(2)	tuf(2)
SAMN37310457	spseudintermedius	258	ack(5)	cpn60(13)	fdh(4)	pta(1)	purA(11)	sar(2)	tuf(2)
SAMN37310459	spseudintermedius	71	ack(3)	cpn60(9)	fdh(1)	pta(2)	purA(1)	sar(2)	tuf(1)
SAMN37310477	spseudintermedius	71	ack(3)	cpn60(9)	fdh(1)	pta(2)	purA(1)	sar(2)	tuf(1)
SAMN37310488	spseudintermedius	258	ack(5)	cpn60(13)	fdh(4)	pta(1)	purA(11)	sar(2)	tuf(2)
SAMN37310519	spseudintermedius	342	ack(5)	cpn60(7)	fdh(4)	pta(1)	purA(11)	sar(1)	tuf(2)
SAMN37350485	spseudintermedius	496	ack(2)	cpn60(9)	fdh(4)	pta(1)	purA(1)	sar(2)	tuf(1)
SAMN37350490	spseudintermedius	-	ack(2)	cpn60(13)	fdh(~2)	pta(1)	purA(7)	sar(1)	tuf(2)
SAMN37350496	spseudintermedius	-	ack(2)	cpn60(24)	fdh(2)	pta(2)	purA(1)	sar(5)	tuf(2)
SAMN37350498	spseudintermedius	64	ack(2)	cpn60(7)	fdh(2)	pta(11)	purA(5)	sar(2)	tuf(2)
SAMN37350501	spseudintermedius	2092	ack(3)	cpn60(3)	fdh(1)	pta(20)	purA(7)	sar(1)	tuf(2)
SAMN37350503	spseudintermedius	-	ack(2)	cpn60(2)	fdh(2)	pta(1)	purA(11)	sar(~2)	tuf(2)
SAMN37350507	spseudintermedius	-	ack(5)	cpn60(7)	fdh(1)	pta(1)	purA(1)	sar(1)	tuf(2)
SAMN37514766	spseudintermedius	-	ack(4)	cpn60(31)	fdh(1)	pta(2)	purA(2)	sar(2)	tuf(2)
SAMN37514772	spseudintermedius	1431	ack(1)	cpn60(57)	fdh(3)	pta(32)	purA(11)	sar(2)	tuf(2)
SAMN37546377	spseudintermedius	-	ack(1)	cpn60(24)	fdh(4)	pta(~1)	purA(16)	sar(1)	tuf(2)
SAMN38335560	spseudintermedius	-	ack(16)	cpn60(2)	fdh(2)	pta(4)	purA(13)	sar(1)	tuf(2)
SAMN38335566	spseudintermedius	551	ack(5)	cpn60(9)	fdh(2)	pta(1)	purA(1)	sar(1)	tuf(1)
SAMN38983147	spseudintermedius	1229	ack(3)	cpn60(10)	fdh(2)	pta(24)	purA(1)	sar(1)	tuf(1)
SAMN39485185	spseudintermedius	496	ack(2)	cpn60(9)	fdh(4)	pta(1)	purA(1)	sar(2)	tuf(1)
SAMN39485186	spseudintermedius	2087	ack(1)	cpn60(57)	fdh(3)	pta(32)	purA(11)	sar(4)	tuf(2)
SAMN39485187	spseudintermedius	1982	ack(5)	cpn60(19)	fdh(2)	pta(4)	purA(11)	sar(1)	tuf(2)
SAMN39485202	spseudintermedius	-	ack(12)	cpn60(7)	fdh(1)	pta(1)	purA(5)	sar(1)	tuf(2)
SAMN39485207	spseudintermedius	-	ack(6)	cpn60(6)	fdh(1)	pta(1)	purA(11)	sar(2)	tuf(2)
SAMN39485214	spseudintermedius	917	ack(33)	cpn60(11)	fdh(2)	pta(11)	purA(5)	sar(1)	tuf(2)
SAMN39485222	spseudintermedius	1691	ack(4)	cpn60(31)	fdh(1)	pta(2)	purA(2)	sar(1)	tuf(2)
SAMN39485225	spseudintermedius	181	ack(3)	cpn60(11)	fdh(2)	pta(24)	purA(20)	sar(1)	tuf(1)
SAMN39485232	spseudintermedius	-	ack(5)	cpn60(2)	fdh(4)	pta(32)	purA(7)	sar(~3)	tuf(2)
SAMN39485234	spseudintermedius	1431	ack(1)	cpn60(57)	fdh(3)	pta(32)	purA(11)	sar(2)	tuf(2)
SAMN39485235	spseudintermedius	2087	ack(1)	cpn60(57)	fdh(3)	pta(32)	purA(11)	sar(4)	tuf(2)
SAMN39485237	spseudintermedius	833	ack(3)	cpn60(2)	fdh(2)	pta(1)	purA(11)	sar(1)	tuf(2)
SAMN39485243	spseudintermedius	181	ack(3)	cpn60(11)	fdh(2)	pta(24)	purA(20)	sar(1)	tuf(1)
SAMN39485247	spseudintermedius	1691	ack(4)	cpn60(31)	fdh(1)	pta(2)	purA(2)	sar(1)	tuf(2)
SAMN39485259	spseudintermedius	-	ack(4)	cpn60(43)	fdh(1)	pta(1)	purA(5)	sar(2)	tuf(2)
SAMN39485262	spseudintermedius	2275	ack(5)	cpn60(8)	fdh(2)	pta(4)	purA(1)	sar(1)	tuf(1)
SAMN39501297	spseudintermedius	551	ack(5)	cpn60(9)	fdh(2)	pta(1)	purA(1)	sar(1)	tuf(1)
SAMN39501301	spseudintermedius	1229	ack(3)	cpn60(10)	fdh(2)	pta(24)	purA(1)	sar(1)	tuf(1)
SAMN39501304	spseudintermedius	1390	ack(2)	cpn60(8)	fdh(2)	pta(2)	purA(11)	sar(1)	tuf(2)
SAMN39501306	spseudintermedius	155	ack(2)	cpn60(11)	fdh(2)	pta(1)	purA(1)	sar(1)	tuf(2)
SAMN39501307	spseudintermedius	241	ack(1)	cpn60(21)	fdh(4)	pta(1)	purA(23)	sar(1)	tuf(1)
SAMN39501308	spseudintermedius	1691	ack(4)	cpn60(31)	fdh(1)	pta(2)	purA(2)	sar(1)	tuf(2)
SAMN39501310	spseudintermedius	-	ack(4)	cpn60(11)	fdh(1)	pta(2)	purA(16)	sar(2)	tuf(2)
SAMN39501312	spseudintermedius	1296	ack(4)	cpn60(31)	fdh(1)	pta(2)	purA(1)	sar(2)	tuf(2)
SAMN39501317	spseudintermedius	181	ack(3)	cpn60(11)	fdh(2)	pta(24)	purA(20)	sar(1)	tuf(1)
SAMN39501321	spseudintermedius	-	ack(2)	cpn60(13)	fdh(1)	pta(2)	purA(13)	sar(2)	tuf(1)
SAMN39501323	spseudintermedius	-	ack(4)	cpn60(9)	fdh(2)	pta(1)	purA(1)	sar(1)	tuf(2)
SAMN39501338	spseudintermedius	475	ack(5)	cpn60(2)	fdh(2)	pta(1)	purA(1)	sar(1)	tuf(1)
SAMN39501346	spseudintermedius	749	ack(1)	cpn60(2)	fdh(2)	pta(1)	purA(13)	sar(2)	tuf(2)
SAMN39501355	spseudintermedius	551	ack(5)	cpn60(9)	fdh(2)	pta(1)	purA(1)	sar(1)	tuf(1)
SAMN39531728	spseudintermedius	-	ack(3)	cpn60(2)	fdh(2)	pta(1)	purA(7)	sar(2)	tuf(1)
SAMN39531729	spseudintermedius	-	ack(32)	cpn60(26)	fdh(1)	pta(2)	purA(1)	sar(1)	tuf(2)
SAMN39993594	spseudintermedius	-	ack(6)	cpn60(2)	fdh(1)	pta(2)	purA(7)	sar(28)	tuf(2)
SAMN39993595	spseudintermedius	1229	ack(3)	cpn60(10)	fdh(2)	pta(24)	purA(1)	sar(1)	tuf(1)
SAMN40221583	spseudintermedius	2290	ack(5)	cpn60(24)	fdh(1)	pta(1)	purA(8)	sar(1)	tuf(2)
SAMN40246973	spseudintermedius	1049	ack(2)	cpn60(10)	fdh(2)	pta(4)	purA(1)	sar(1)	tuf(1)
SAMN40246982	spseudintermedius	1317	ack(5)	cpn60(18)	fdh(2)	pta(4)	purA(1)	sar(1)	tuf(2)
SAMN40246994	spseudintermedius	551	ack(5)	cpn60(9)	fdh(2)	pta(1)	purA(1)	sar(1)	tuf(1)
SAMN40246995	spseudintermedius	155	ack(2)	cpn60(11)	fdh(2)	pta(1)	purA(1)	sar(1)	tuf(2)
SAMN40246997	spseudintermedius	-	ack(3)	cpn60(50)	fdh(2)	pta(32)	purA(7)	sar(5)	tuf(2)
SAMN40246999	spseudintermedius	923	ack(29)	cpn60(3)	fdh(2)	pta(1)	purA(11)	sar(2)	tuf(1)
SAMN40247004	spseudintermedius	551	ack(5)	cpn60(9)	fdh(2)	pta(1)	purA(1)	sar(1)	tuf(1)
SAMN40247006	spseudintermedius	-	ack(1)	cpn60(9)	fdh(2)	pta(1)	purA(7)	sar(1)	tuf(1)
SAMN40247007	spseudintermedius	1431	ack(1)	cpn60(57)	fdh(3)	pta(32)	purA(11)	sar(2)	tuf(2)
SAMN40247009	spseudintermedius	-	ack(3)	cpn60(11)	fdh(2)	pta(1)	purA(7)	sar(1)	tuf(2)
SAMN40247010	spseudintermedius	-	ack(2)	cpn60(2)	fdh(2)	pta(1)	purA(11)	sar(4)	tuf(1)
SAMN40247017	spseudintermedius	-	ack(1)	cpn60(57)	fdh(2)	pta(32)	purA(11)	sar(4)	tuf(2)
SAMN40247018	spseudintermedius	-	ack(~10)	cpn60(24)	fdh(2)	pta(22)	purA(13)	sar(4)	tuf(1)
SAMN40247021	spseudintermedius	84	ack(2)	cpn60(10)	fdh(2)	pta(1)	purA(5)	sar(1)	tuf(2)
SAMN40247022	spseudintermedius	1635	ack(2)	cpn60(9)	fdh(4)	pta(1)	purA(1)	sar(1)	tuf(1)
SAMN40247023	spseudintermedius	2408	ack(2)	cpn60(7)	fdh(2)	pta(1)	purA(5)	sar(1)	tuf(2)
SAMN40247024	spseudintermedius	-	ack(2)	cpn60(9)	fdh(2)	pta(1)	purA(1)	sar(5)	tuf(1)
SAMN40247025	spseudintermedius	181	ack(3)	cpn60(11)	fdh(2)	pta(24)	purA(20)	sar(1)	tuf(1)
SAMN40247026	spseudintermedius	2275	ack(5)	cpn60(8)	fdh(2)	pta(4)	purA(1)	sar(1)	tuf(1)
SAMN40247027	spseudintermedius	-	ack(5)	cpn60(13)	fdh(2)	pta(4)	purA(5)	sar(4)	tuf(2)
SAMN40247032	spseudintermedius	-	ack(4)	cpn60(2)	fdh(1)	pta(23)	purA(11)	sar(2)	tuf(2)
SAMN40247034	spseudintermedius	-	ack(2)	cpn60(7)	fdh(4)	pta(1)	purA(5)	sar(3)	tuf(2)
SAMN40247038	spseudintermedius	923	ack(29)	cpn60(3)	fdh(2)	pta(1)	purA(11)	sar(2)	tuf(1)
SAMN40262492	spseudintermedius	-	ack(~3)	cpn60(7)	fdh(2)	pta(8)	purA(11)	sar(1)	tuf(1)
SAMN40262493	spseudintermedius	-	ack(4)	cpn60(21)	fdh(2)	pta(4)	purA(11)	sar(2)	tuf(2)
SAMN40436489	spseudintermedius	1348	ack(5)	cpn60(2)	fdh(2)	pta(1)	purA(8)	sar(1)	tuf(2)
SAMN40436490	spseudintermedius	1350	ack(1)	cpn60(6)	fdh(4)	pta(1)	purA(3)	sar(1)	tuf(1)
SAMN40436491	spseudintermedius	1349	ack(4)	cpn60(13)	fdh(1)	pta(23)	purA(3)	sar(2)	tuf(2)
SAMN40569614	spseudintermedius	1602	ack(2)	cpn60(11)	fdh(3)	pta(1)	purA(11)	sar(2)	tuf(1)
SAMN40569615	spseudintermedius	155	ack(2)	cpn60(11)	fdh(2)	pta(1)	purA(1)	sar(1)	tuf(2)
SAMN40569631	spseudintermedius	1297	ack(1)	cpn60(8)	fdh(1)	pta(1)	purA(11)	sar(1)	tuf(2)
SAMN40569635	spseudintermedius	-	ack(32)	cpn60(9)	fdh(3)	pta(1)	purA(5)	sar(4)	tuf(2)
SAMN40569638	spseudintermedius	181	ack(3)	cpn60(11)	fdh(2)	pta(24)	purA(20)	sar(1)	tuf(1)
SAMN40569639	spseudintermedius	-	ack(1)	cpn60(9)	fdh(2)	pta(4)	purA(1)	sar(2)	tuf(1)
SAMN40569641	spseudintermedius	181	ack(3)	cpn60(11)	fdh(2)	pta(24)	purA(20)	sar(1)	tuf(1)
SAMN40569644	spseudintermedius	1553	ack(5)	cpn60(8)	fdh(2)	pta(1)	purA(1)	sar(1)	tuf(2)
SAMN40569645	spseudintermedius	496	ack(2)	cpn60(9)	fdh(4)	pta(1)	purA(1)	sar(2)	tuf(1)
SAMN40569658	spseudintermedius	-	ack(5)	cpn60(6)	fdh(1)	pta(1)	purA(5)	sar(4)	tuf(2)
SAMN40569659	spseudintermedius	-	ack(31)	cpn60(19)	fdh(2)	pta(4)	purA(11)	sar(2)	tuf(2)
SAMN40569660	spseudintermedius	-	ack(6)	cpn60(~2)	fdh(2)	pta(1)	purA(11)	sar(1)	tuf(1)
SAMN40569664	spseudintermedius	496	ack(2)	cpn60(9)	fdh(4)	pta(1)	purA(1)	sar(2)	tuf(1)
SAMN40569665	spseudintermedius	2087	ack(1)	cpn60(57)	fdh(3)	pta(32)	purA(11)	sar(4)	tuf(2)
SAMN40569666	spseudintermedius	-	ack(5)	cpn60(11)	fdh(2)	pta(4)	purA(1)	sar(1)	tuf(1)
SAMN40569667	spseudintermedius	-	ack(4)	cpn60(2)	fdh(1)	pta(2)	purA(1)	sar(2)	tuf(2)
SAMN40569672	spseudintermedius	181	ack(3)	cpn60(11)	fdh(2)	pta(24)	purA(20)	sar(1)	tuf(1)
SAMN40569675	spseudintermedius	444	ack(1)	cpn60(21)	fdh(1)	pta(1)	purA(23)	sar(1)	tuf(1)
SAMN40569679	spseudintermedius	181	ack(3)	cpn60(11)	fdh(2)	pta(24)	purA(20)	sar(1)	tuf(1)
SAMN40569682	spseudintermedius	1141	ack(1)	cpn60(13)	fdh(2)	pta(2)	purA(13)	sar(2)	tuf(2)
SAMN40569683	spseudintermedius	1563	ack(1)	cpn60(9)	fdh(4)	pta(1)	purA(20)	sar(5)	tuf(1)
SAMN40569686	spseudintermedius	1317	ack(5)	cpn60(18)	fdh(2)	pta(4)	purA(1)	sar(1)	tuf(2)
SAMN40873225	spseudintermedius	551	ack(5)	cpn60(9)	fdh(2)	pta(1)	purA(1)	sar(1)	tuf(1)
SAMN40873226	spseudintermedius	155	ack(2)	cpn60(11)	fdh(2)	pta(1)	purA(1)	sar(1)	tuf(2)
SAMN40873227	spseudintermedius	-	ack(3)	cpn60(13)	fdh(2)	pta(24)	purA(20)	sar(2)	tuf(1)
SAMN40933088	spseudintermedius	-	ack(6)	cpn60(7)	fdh(1)	pta(1)	purA(7)	sar(5)	tuf(2)
SAMN40933089	spseudintermedius	1296	ack(4)	cpn60(31)	fdh(1)	pta(2)	purA(1)	sar(2)	tuf(2)
SAMN40982984	spseudintermedius	1338	ack(5)	cpn60(9)	fdh(4)	pta(1)	purA(1)	sar(2)	tuf(1)
SAMN40982987	spseudintermedius	1226	ack(2)	cpn60(13)	fdh(3)	pta(1)	purA(13)	sar(2)	tuf(1)
SAMN41117545	spseudintermedius	551	ack(5)	cpn60(9)	fdh(2)	pta(1)	purA(1)	sar(1)	tuf(1)
SAMN41117548	spseudintermedius	-	ack(1)	cpn60(2)	fdh(5)	pta(22)	purA(11)	sar(1)	tuf(2)
SAMN41117554	spseudintermedius	-	ack(5)	cpn60(9)	fdh(2)	pta(23)	purA(1)	sar(1)	tuf(1)
SAMN41117560	spseudintermedius	-	ack(17)	cpn60(13)	fdh(2)	pta(1)	purA(13)	sar(1)	tuf(1)
SAMN41117565	spseudintermedius	-	ack(4)	cpn60(7)	fdh(1)	pta(1)	purA(14)	sar(1)	tuf(1)
SAMN41117566	spseudintermedius	-	ack(5)	cpn60(24)	fdh(4)	pta(2)	purA(7)	sar(1)	tuf(2)
SAMN41154096	spseudintermedius	-	ack(5)	cpn60(43)	fdh(1)	pta(~1)	purA(1)	sar(1)	tuf(5)
SAMN41154097	spseudintermedius	-	ack(1)	cpn60(7)	fdh(1)	pta(1)	purA(11)	sar(1)	tuf(2)
SAMN41154099	spseudintermedius	-	ack(4)	cpn60(7)	fdh(1)	pta(2)	purA(11)	sar(2)	tuf(5)
SAMN41527339	spseudintermedius	-	ack(2)	cpn60(24)	fdh(4)	pta(20)	purA(11)	sar(2)	tuf(2)
SAMN41527346	spseudintermedius	-	ack(1)	cpn60(9)	fdh(4)	pta(1)	purA(13)	sar(2)	tuf(2)
SAMN41579714	spseudintermedius	-	ack(~6)	cpn60(21)	fdh(2)	pta(23)	purA(42)	sar(5)	tuf(2)
SAMN41579715	spseudintermedius	-	ack(4)	cpn60(13)	fdh(2)	pta(2)	purA(11)	sar(1)	tuf(2)
SAMN42233040	spseudintermedius	-	ack(~2)	cpn60(7)	fdh(2)	pta(20)	purA(1)	sar(1)	tuf(2)
SAMN42233041	spseudintermedius	578	ack(2)	cpn60(9)	fdh(2)	pta(1)	purA(1)	sar(1)	tuf(2)
SAMN42233043	spseudintermedius	181	ack(3)	cpn60(11)	fdh(2)	pta(24)	purA(20)	sar(1)	tuf(1)
SAMN42278158	spseudintermedius	-	ack(8)	cpn60(6)	fdh(4)	pta(1)	purA(11)	sar(5)	tuf(2)
SAMN42278159	spseudintermedius	628	ack(1)	cpn60(13)	fdh(4)	pta(1)	purA(1)	sar(1)	tuf(1)
SAMN42278160	spseudintermedius	312	ack(1)	cpn60(13)	fdh(4)	pta(1)	purA(11)	sar(2)	tuf(2)
SAMN42347240	spseudintermedius	1358	ack(2)	cpn60(6)	fdh(1)	pta(4)	purA(11)	sar(1)	tuf(2)
SAMN42375130	spseudintermedius	-	ack(1)	cpn60(19)	fdh(4)	pta(4)	purA(13)	sar(4)	tuf(1)
SAMN42464058	spseudintermedius	2276	ack(1)	cpn60(57)	fdh(4)	pta(32)	purA(1)	sar(1)	tuf(2)
SAMN42464059	spseudintermedius	551	ack(5)	cpn60(9)	fdh(2)	pta(1)	purA(1)	sar(1)	tuf(1)
SAMN42464060	spseudintermedius	-	ack(3)	cpn60(8)	fdh(1)	pta(2)	purA(11)	sar(2)	tuf(2)
SAMN42464061	spseudintermedius	-	ack(~68)	cpn60(~9)	fdh(2)	pta(1)	purA(7)	sar(3)	tuf(1)
SAMN42464063	spseudintermedius	-	ack(1)	cpn60(~99)	fdh(2)	pta(1)	purA(11)	sar(1)	tuf(2)
SAMN42464064	spseudintermedius	1226	ack(2)	cpn60(13)	fdh(3)	pta(1)	purA(13)	sar(2)	tuf(1)
SAMN42464065	spseudintermedius	-	ack(7)	cpn60(24)	fdh(1)	pta(~62)	purA(11)	sar(1)	tuf(1)
SAMN42464066	spseudintermedius	2288	ack(3)	cpn60(3)	fdh(5)	pta(4)	purA(7)	sar(1)	tuf(2)
SAMN42464067	spseudintermedius	-	ack(5)	cpn60(47)	fdh(1)	pta(4)	purA(7)	sar(1)	tuf(2)
SAMN42464068	spseudintermedius	71	ack(3)	cpn60(9)	fdh(1)	pta(2)	purA(1)	sar(2)	tuf(1)
SAMN42464069	spseudintermedius	2282	ack(2)	cpn60(3)	fdh(2)	pta(4)	purA(5)	sar(1)	tuf(2)
SAMN42464070	spseudintermedius	1020	ack(5)	cpn60(24)	fdh(1)	pta(1)	purA(7)	sar(1)	tuf(1)
SAMN42464072	spseudintermedius	265	ack(5)	cpn60(13)	fdh(4)	pta(1)	purA(3)	sar(1)	tuf(2)
SAMN42464073	spseudintermedius	-	ack(1)	cpn60(8)	fdh(4)	pta(22)	purA(19)	sar(4)	tuf(2)
SAMN42464074	spseudintermedius	-	ack(1)	cpn60(~21)	fdh(2)	pta(2)	purA(2)	sar(1)	tuf(1)
SAMN42464075	spseudintermedius	718	ack(3)	cpn60(13)	fdh(2)	pta(2)	purA(1)	sar(1)	tuf(1)
SAMN42464198	spseudintermedius	45	ack(3)	cpn60(2)	fdh(2)	pta(1)	purA(2)	sar(1)	tuf(2)
SAMN42464199	spseudintermedius	2289	ack(3)	cpn60(8)	fdh(1)	pta(4)	purA(11)	sar(10)	tuf(2)
SAMN42464200	spseudintermedius	45	ack(3)	cpn60(2)	fdh(2)	pta(1)	purA(2)	sar(1)	tuf(2)
SAMN42464266	spseudintermedius	71	ack(3)	cpn60(9)	fdh(1)	pta(2)	purA(1)	sar(2)	tuf(1)
SAMN42652169	spseudintermedius	-	ack(6)	cpn60(13)	fdh(2)	pta(2)	purA(1)	sar(2)	tuf(1)
SAMN42652171	spseudintermedius	64	ack(2)	cpn60(7)	fdh(2)	pta(11)	purA(5)	sar(2)	tuf(2)
SAMN42654512	spseudintermedius	155	ack(2)	cpn60(11)	fdh(2)	pta(1)	purA(1)	sar(1)	tuf(2)
SAMN42654516	spseudintermedius	909	ack(2)	cpn60(13)	fdh(2)	pta(55)	purA(5)	sar(5)	tuf(2)
SAMN43138058	spseudintermedius	496	ack(2)	cpn60(9)	fdh(4)	pta(1)	purA(1)	sar(2)	tuf(1)
SAMN43138060	spseudintermedius	181	ack(3)	cpn60(11)	fdh(2)	pta(24)	purA(20)	sar(1)	tuf(1)
SAMN43148104	spseudintermedius	1229	ack(3)	cpn60(10)	fdh(2)	pta(24)	purA(1)	sar(1)	tuf(1)
SAMN43148231	spseudintermedius	-	ack(2)	cpn60(7)	fdh(4)	pta(4)	purA(11)	sar(1)	tuf(2)
SAMN43148232	spseudintermedius	551	ack(5)	cpn60(9)	fdh(2)	pta(1)	purA(1)	sar(1)	tuf(1)
SAMN43148233	spseudintermedius	181	ack(3)	cpn60(11)	fdh(2)	pta(24)	purA(20)	sar(1)	tuf(1)
SAMN43148722	spseudintermedius	-	ack(4)	cpn60(2)	fdh(1)	pta(1)	purA(1)	sar(1)	tuf(2)
SAMN43202428	spseudintermedius	-	ack(4)	cpn60(~7)	fdh(1)	pta(23)	purA(11)	sar(4)	tuf(2)
SAMN43305525	spseudintermedius	1431	ack(1)	cpn60(57)	fdh(3)	pta(32)	purA(11)	sar(2)	tuf(2)
SAMN43484747	spseudintermedius	-	ack(2)	cpn60(13)	fdh(3)	pta(1)	purA(7)	sar(1)	tuf(2)
SAMN43484748	spseudintermedius	405	ack(4)	cpn60(13)	fdh(4)	pta(1)	purA(11)	sar(2)	tuf(2)
SAMN43484749	spseudintermedius	-	ack(~5)	cpn60(7)	fdh(4)	pta(1)	purA(11)	sar(2)	tuf(2)
SAMN44048133	spseudintermedius	2408	ack(2)	cpn60(7)	fdh(2)	pta(1)	purA(5)	sar(1)	tuf(2)
SAMN44048134	spseudintermedius	-	ack(6)	cpn60(2)	fdh(2)	pta(23)	purA(14)	sar(5)	tuf(1)
SAMN44048137	spseudintermedius	-	ack(32)	cpn60(73)	fdh(2)	pta(1)	purA(1)	sar(1)	tuf(1)
SAMN44053081	spseudintermedius	2275	ack(5)	cpn60(8)	fdh(2)	pta(4)	purA(1)	sar(1)	tuf(1)
SAMN44053084	spseudintermedius	1229	ack(3)	cpn60(10)	fdh(2)	pta(24)	purA(1)	sar(1)	tuf(1)
SAMN44523173	spseudintermedius	-	ack(1)	cpn60(2)	fdh(4)	pta(1)	purA(6)	sar(1)	tuf(2)
SAMN44523176	spseudintermedius	-	ack(1)	cpn60(13)	fdh(1)	pta(1)	purA(13)	sar(5)	tuf(2)
SAMN44523177	spseudintermedius	-	ack(4)	cpn60(13)	fdh(3)	pta(23)	purA(11)	sar(2)	tuf(2)
SAMN44523179	spseudintermedius	45	ack(3)	cpn60(2)	fdh(2)	pta(1)	purA(2)	sar(1)	tuf(2)
SAMN44732011	spseudintermedius	496	ack(2)	cpn60(9)	fdh(4)	pta(1)	purA(1)	sar(2)	tuf(1)
SAMN44732013	spseudintermedius	71	ack(3)	cpn60(9)	fdh(1)	pta(2)	purA(1)	sar(2)	tuf(1)
SAMN44732014	spseudintermedius	71	ack(3)	cpn60(9)	fdh(1)	pta(2)	purA(1)	sar(2)	tuf(1)
SAMN44732016	spseudintermedius	45	ack(3)	cpn60(2)	fdh(2)	pta(1)	purA(2)	sar(1)	tuf(2)
SAMN44732018	spseudintermedius	71	ack(3)	cpn60(9)	fdh(1)	pta(2)	purA(1)	sar(2)	tuf(1)
SAMN44732019	spseudintermedius	71	ack(3)	cpn60(9)	fdh(1)	pta(2)	purA(1)	sar(2)	tuf(1)
SAMN44732020	spseudintermedius	265	ack(5)	cpn60(13)	fdh(4)	pta(1)	purA(3)	sar(1)	tuf(2)
SAMN44732021	spseudintermedius	71	ack(3)	cpn60(9)	fdh(1)	pta(2)	purA(1)	sar(2)	tuf(1)
SAMN44732022	spseudintermedius	261	ack(5)	cpn60(7)	fdh(4)	pta(1)	purA(11)	sar(2)	tuf(2)
SAMN44732027	spseudintermedius	71	ack(3)	cpn60(9)	fdh(1)	pta(2)	purA(1)	sar(2)	tuf(1)
SAMN44732029	spseudintermedius	71	ack(3)	cpn60(9)	fdh(1)	pta(2)	purA(1)	sar(2)	tuf(1)
SAMN44732030	spseudintermedius	71	ack(3)	cpn60(9)	fdh(1)	pta(2)	purA(1)	sar(2)	tuf(1)
SAMN44732031	spseudintermedius	45	ack(3)	cpn60(2)	fdh(2)	pta(1)	purA(2)	sar(1)	tuf(2)
SAMN44732032	spseudintermedius	45	ack(3)	cpn60(2)	fdh(2)	pta(1)	purA(2)	sar(1)	tuf(2)
SAMN44732033	spseudintermedius	71	ack(3)	cpn60(9)	fdh(1)	pta(2)	purA(1)	sar(2)	tuf(1)
SAMN44732035	spseudintermedius	71	ack(3)	cpn60(9)	fdh(1)	pta(2)	purA(1)	sar(2)	tuf(1)
SAMN44732038	spseudintermedius	71	ack(3)	cpn60(9)	fdh(1)	pta(2)	purA(1)	sar(2)	tuf(1)
SAMN44732039	spseudintermedius	71	ack(3)	cpn60(9)	fdh(1)	pta(2)	purA(1)	sar(2)	tuf(1)
SAMN44732045	spseudintermedius	71	ack(3)	cpn60(9)	fdh(1)	pta(2)	purA(1)	sar(2)	tuf(1)
SAMN44996697	spseudintermedius	-	ack(5)	cpn60(~9)	fdh(2)	pta(1)	purA(1)	sar(1)	tuf(1)
SAMN44996703	spseudintermedius	-	ack(4)	cpn60(9)	fdh(2)	pta(1)	purA(1)	sar(1)	tuf(2)
SAMN44996706	spseudintermedius	-	ack(1)	cpn60(57)	fdh(1)	pta(1)	purA(7)	sar(2)	tuf(2)
SAMN44996707	spseudintermedius	-	ack(1)	cpn60(57)	fdh(2)	pta(32)	purA(11)	sar(4)	tuf(2)
SAMN45045619	spseudintermedius	1095	ack(5)	cpn60(9)	fdh(2)	pta(1)	purA(1)	sar(2)	tuf(1)
SAMN45062700	spseudintermedius	-	ack(2)	cpn60(2)	fdh(1)	pta(~2)	purA(14)	sar(1)	tuf(1)
SAMN45062703	spseudintermedius	551	ack(5)	cpn60(9)	fdh(2)	pta(1)	purA(1)	sar(1)	tuf(1)
SAMN45443915	spseudintermedius	-	ack(35)	cpn60(7)	fdh(2)	pta(1)	purA(1)	sar(1)	tuf(1)
SAMN45443916	spseudintermedius	1430	ack(4)	cpn60(13)	fdh(1)	pta(1)	purA(1)	sar(2)	tuf(2)
SAMN45443919	spseudintermedius	555	ack(3)	cpn60(8)	fdh(4)	pta(1)	purA(11)	sar(1)	tuf(1)
SAMN46187098	spseudintermedius	1296	ack(4)	cpn60(31)	fdh(1)	pta(2)	purA(1)	sar(2)	tuf(2)
SAMN46187102	spseudintermedius	-	ack(3)	cpn60(11)	fdh(6)	pta(1)	purA(11)	sar(2)	tuf(2)
SAMN46187110	spseudintermedius	-	ack(2)	cpn60(~11)	fdh(2)	pta(1)	purA(1)	sar(1)	tuf(2)
SAMN46187115	spseudintermedius	551	ack(5)	cpn60(9)	fdh(2)	pta(1)	purA(1)	sar(1)	tuf(1)
SAMN46187116	spseudintermedius	1431	ack(1)	cpn60(57)	fdh(3)	pta(32)	purA(11)	sar(2)	tuf(2)
SAMN46897296	spseudintermedius	1564	ack(2)	cpn60(9)	fdh(2)	pta(1)	purA(11)	sar(2)	tuf(1)
SAMN46897297	spseudintermedius	181	ack(3)	cpn60(11)	fdh(2)	pta(24)	purA(20)	sar(1)	tuf(1)
SAMN46997994	spseudintermedius	-	ack(~4)	cpn60(~2)	fdh(2)	pta(2)	purA(11)	sar(4)	tuf(1)
SAMN46997997	spseudintermedius	181	ack(3)	cpn60(11)	fdh(2)	pta(24)	purA(20)	sar(1)	tuf(1)
SAMN47295002	spseudintermedius	749	ack(1)	cpn60(2)	fdh(2)	pta(1)	purA(13)	sar(2)	tuf(2)
SAMN47295003	spseudintermedius	-	ack(2)	cpn60(~2)	fdh(2)	pta(70)	purA(11)	sar(1)	tuf(2)
SAMN47295005	spseudintermedius	-	ack(1)	cpn60(2)	fdh(4)	pta(1)	purA(11)	sar(1)	tuf(1)
SAMN47383689	spseudintermedius	1350	ack(1)	cpn60(6)	fdh(4)	pta(1)	purA(3)	sar(1)	tuf(1)
SAMN47568895	spseudintermedius	610	ack(2)	cpn60(13)	fdh(2)	pta(2)	purA(13)	sar(2)	tuf(2)
SAMN47568896	spseudintermedius	-	ack(5)	cpn60(7)	fdh(2)	pta(1)	purA(7)	sar(5)	tuf(1)
SAMN47620464	spseudintermedius	2114	ack(7)	cpn60(7)	fdh(2)	pta(1)	purA(11)	sar(1)	tuf(1)
SAMN47620465	spseudintermedius	-	ack(10)	cpn60(21)	fdh(4)	pta(1)	purA(23)	sar(1)	tuf(1)
SAMN47733588	spseudintermedius	551	ack(5)	cpn60(9)	fdh(2)	pta(1)	purA(1)	sar(1)	tuf(1)
SAMN47733599	spseudintermedius	1672	ack(1)	cpn60(13)	fdh(2)	pta(1)	purA(1)	sar(1)	tuf(1)
SAMN47884999	spseudintermedius	71	ack(3)	cpn60(9)	fdh(1)	pta(2)	purA(1)	sar(2)	tuf(1)
SAMN47885000	spseudintermedius	-	ack(5)	cpn60(24)	fdh(1)	pta(1)	purA(11)	sar(4)	tuf(2)
SAMN47885001	spseudintermedius	-	ack(1)	cpn60(7)	fdh(2)	pta(21)	purA(2)	sar(1)	tuf(2)
SAMN47885002	spseudintermedius	496	ack(2)	cpn60(9)	fdh(4)	pta(1)	purA(1)	sar(2)	tuf(1)
SAMN47885003	spseudintermedius	-	ack(5)	cpn60(13)	fdh(2)	pta(1)	purA(~41)	sar(2)	tuf(1)
SAMN47885004	spseudintermedius	551	ack(5)	cpn60(9)	fdh(2)	pta(1)	purA(1)	sar(1)	tuf(1)
SAMN48057447	spseudintermedius	-	ack(35)	cpn60(7)	fdh(1)	pta(1)	purA(7)	sar(1)	tuf(5)
SAMN48537063	spseudintermedius	1229	ack(3)	cpn60(10)	fdh(2)	pta(24)	purA(1)	sar(1)	tuf(1)
SAMN48537065	spseudintermedius	551	ack(5)	cpn60(9)	fdh(2)	pta(1)	purA(1)	sar(1)	tuf(1)
SAMN48537070	spseudintermedius	1229	ack(3)	cpn60(10)	fdh(2)	pta(24)	purA(1)	sar(1)	tuf(1)
SAMN48537072	spseudintermedius	-	ack(11)	cpn60(7)	fdh(2)	pta(1)	purA(20)	sar(1)	tuf(1)
SAMN48537073	spseudintermedius	433	ack(2)	cpn60(11)	fdh(2)	pta(1)	purA(1)	sar(1)	tuf(1)
SAMN48537075	spseudintermedius	181	ack(3)	cpn60(11)	fdh(2)	pta(24)	purA(20)	sar(1)	tuf(1)
SAMN48537076	spseudintermedius	181	ack(3)	cpn60(11)	fdh(2)	pta(24)	purA(20)	sar(1)	tuf(1)
SAMN48537077	spseudintermedius	-	ack(2)	cpn60(9)	fdh(4)	pta(11)	purA(1)	sar(2)	tuf(1)
SAMN48537079	spseudintermedius	749	ack(1)	cpn60(2)	fdh(2)	pta(1)	purA(13)	sar(2)	tuf(2)
SAMN48537083	spseudintermedius	157	ack(2)	cpn60(11)	fdh(2)	pta(11)	purA(5)	sar(1)	tuf(2)
SAMN49073025	spseudintermedius	-	ack(4)	cpn60(7)	fdh(5)	pta(1)	purA(38)	sar(5)	tuf(2)
SAMN49618939	spseudintermedius	-	ack(4)	cpn60(3)	fdh(2)	pta(1)	purA(5)	sar(1)	tuf(2)
SAMN49899271	spseudintermedius	-	ack(1)	cpn60(21)	fdh(4)	pta(1)	purA(23)	sar(1)	tuf(2)
SAMN49899277	spseudintermedius	-	ack(1)	cpn60(9)	fdh(1)	pta(4)	purA(1)	sar(2)	tuf(1)
SAMN50129767	spseudintermedius	-	ack(6)	cpn60(13)	fdh(1)	pta(2)	purA(1)	sar(2)	tuf(2)
SAMN50129768	spseudintermedius	-	ack(4)	cpn60(8)	fdh(1)	pta(1)	purA(7)	sar(1)	tuf(5)
SAMN50302365	spseudintermedius	-	ack(4)	cpn60(2)	fdh(1)	pta(1)	purA(7)	sar(1)	tuf(2)
SAMN50302372	spseudintermedius	496	ack(2)	cpn60(9)	fdh(4)	pta(1)	purA(1)	sar(2)	tuf(1)
SAMN50302373	spseudintermedius	496	ack(2)	cpn60(9)	fdh(4)	pta(1)	purA(1)	sar(2)	tuf(1)
SAMN50302374	spseudintermedius	155	ack(2)	cpn60(11)	fdh(2)	pta(1)	purA(1)	sar(1)	tuf(2)
SAMN50302376	spseudintermedius	-	ack(3)	cpn60(2)	fdh(1)	pta(8)	purA(7)	sar(1)	tuf(2)
SAMN50302377	spseudintermedius	496	ack(2)	cpn60(9)	fdh(4)	pta(1)	purA(1)	sar(2)	tuf(1)
SAMN50302379	spseudintermedius	551	ack(5)	cpn60(9)	fdh(2)	pta(1)	purA(1)	sar(1)	tuf(1)
SAMN51206078	spseudintermedius	2540	ack(1)	cpn60(8)	fdh(1)	pta(1)	purA(1)	sar(1)	tuf(1)
SAMN51516733	spseudintermedius	-	ack(3)	cpn60(11)	fdh(2)	pta(1)	purA(20)	sar(1)	tuf(1)
SAMN51516735	spseudintermedius	2408	ack(2)	cpn60(7)	fdh(2)	pta(1)	purA(5)	sar(1)	tuf(2)
