# Supplementary material for: Skin Infection Pathogenicity Associated with a Canine Microbiome Resident: Polygenic Architecture of Virulence Factors in Staphylococcus pseudintermedius
Source: Antibiotics (Basel). 2026 Jul 22;15(7):712. doi: 10.3390/antibiotics15070712 (PMC13404703; doi:10.3390/antibiotics15070712)
Supplement: Supplementary file 1 [file antibiotics-15-00712-s001.zip › Supplementary_Data_3.xlsx]

## Sheet: Pan-GWAS
Accessory gene based-GWAS (Pan-GWAS) significant hits
Variant	af	filter-pvalue	lrt-pvalue	beta	beta-std-err	variant_h2	MAF	Odds Ratio	Description	Preferred_name	KEGG_ko
cas9_2~~~cas9_1~~~cas9_3	0.0287	8.74E-09	2.49E-06	-0.405	0.0853	0.162	0.0287	0.667	HNH endonuclease	cas9	ko:K09952
group_192	0.0287	0.00755	1.86E-05	-0.363	0.0844	0.148	0.0287	0.696	Unknown	-	-
group_1482	0.0311	0.00522	3.67E-06	0.372	0.0799	0.159	0.0311	1.451	Helix-turn-helix of insertion element transposase	-	-
group_1512	0.0311	0.00522	3.67E-06	0.372	0.0799	0.159	0.0311	1.451	NUMOD3 motif (2 copies)	-	-
group_1486	0.0323	5.11E-07	1.82E-07	-0.442	0.084	0.179	0.0323	0.643	Unknown
group_1692	0.0395	1.09E-10	1.80E-15	-0.614	0.0757	0.271	0.0395	0.541	Domain of unknown function (DUF5067)	-	-
group_1539	0.0407	3.01E-07	2.84E-07	-0.371	0.0716	0.177	0.0407	0.69	Bacteriophage Mu Gam like protein	-	-
group_478	0.0455	0.117	1.52E-05	-0.331	0.076	0.149	0.0455	0.718	Helix-turn-helix XRE-family like proteins	-	-
group_1580	0.0455	0.117	1.52E-05	-0.331	0.076	0.149	0.0455	0.718	HTH-type transcriptional regulator	yqaF	ko:K07729
group_1355	0.0491	8.70E-07	4.52E-07	-0.356	0.0699	0.174	0.0491	0.7	Unknown
group_2251	0.0503	4.53E-05	1.70E-06	-0.326	0.0676	0.165	0.0503	0.722	Unknown	-	-
group_823	0.0527	9.04E-09	1.01E-12	-0.45	0.0622	0.243	0.0527	0.638	Unknown
group_225	0.0623	6.51E-06	2.44E-06	-0.293	0.0618	0.162	0.0623	0.746	site-specific DNA recombinase	spoIVCA	ko:K06400
group_847	0.0623	6.51E-06	2.44E-06	-0.293	0.0618	0.162	0.0623	0.746	Unknown
group_3147	0.0635	6.59E-07	1.95E-05	-0.287	0.0669	0.147	0.0635	0.751	Capsid protein (F protein)	-	-
group_1795	0.0647	2.31E-05	7.35E-06	-0.271	0.0601	0.154	0.0647	0.763	Sodium-dependent dicarboxylate transporter	sdcS	ko:K14445
group_740	0.085	1.40E-05	1.30E-05	0.235	0.0535	0.15	0.085	1.265	Protein of unknwon function (DUF3310)	-	-
group_759	0.0898	0.000256	4.22E-06	-0.238	0.0514	0.158	0.0898	0.788	Unknown
group_669	0.0934	3.20E-07	6.32E-10	-0.313	0.05	0.212	0.0934	0.731	Protein of unknown function (DUF1381)	-	-
group_1069	0.0946	6.51E-05	1.56E-07	-0.242	0.0458	0.18	0.0946	0.785	Protein of unknwon function (DUF3310)	-	-
group_2051	0.114	4.57E-08	8.30E-08	-0.249	0.0461	0.184	0.114	0.78	Unknown	-	-
group_835	0.114	0.000719	1.21E-05	-0.205	0.0465	0.151	0.114	0.815	Unknown
group_724	0.116	1.39E-07	1.31E-06	-0.223	0.0458	0.166	0.116	0.8	Unknown
group_738	0.12	1.58E-08	2.99E-08	-0.261	0.0467	0.19	0.12	0.77	Endodeoxyribonuclease RusA	rusA	-
group_1055	0.121	9.62E-06	2.02E-06	-0.214	0.0447	0.164	0.121	0.807	Unknown
group_398	0.131	1.60E-06	1.05E-08	-0.255	0.0441	0.196	0.131	0.775	Unknown
group_165	0.158	8.92E-07	2.07E-05	-0.188	0.0439	0.147	0.158	0.829	Unknown
group_797	0.169	6.21E-05	8.27E-06	-0.175	0.0391	0.154	0.169	0.839	Unknown
group_1016	0.172	3.18E-08	4.07E-07	-0.197	0.0387	0.174	0.172	0.821	Unknown
group_1008	0.181	8.86E-09	8.94E-11	-0.25	0.038	0.222	0.181	0.779	methyltransferase	-	-
group_714	0.188	5.66E-06	6.49E-06	-0.172	0.0379	0.155	0.188	0.842	Unknown
Group_1106	0.199	2.49e-05	1.20E-07	0.29	0.0544	0.182	0.199	1.336	DUF950	-	-
group_729	0.219	0.182	1.24E-05	-0.158	0.036	0.151	0.219	0.854	Unknown
