# Supplementary material for: Skin Infection Pathogenicity Associated with a Canine Microbiome Resident: Polygenic Architecture of Virulence Factors in Staphylococcus pseudintermedius
Source: Antibiotics (Basel). 2026 Jul 22;15(7):712. doi: 10.3390/antibiotics15070712 (PMC13404703; doi:10.3390/antibiotics15070712)
Supplement: Supplementary file 1 [file antibiotics-15-00712-s001.zip › Supplementary_Data_4.xlsx]

## Sheet: Unitig_GWAS
Summary statistics for genome-wide significant unitig variants: For each variant, allele frequency (af), minor allele frequency (MAF), and effect size (β) are tabulated, together with standard error (SE) estimates and likelihood ratio test (LRT) p-values.
Variant	Allele frequency (af)	Filter-pvalue	LRT-pvalue	Effect size (beta)	Beta-std-err	Variant_h2	MAF	Odds Ratio
164678	0.0395	1.03e-07	9.39e-09	-0.751	0.129	0.198	0.0395	0.471894
165745	0.0395	1.03e-07	2.66e-08	-0.719	0.128	0.192	0.0395	0.487239
86065	0.0383	2.45e-11	3.41e-16	-0.653	0.0784	0.278	0.0383	0.520482
86187	0.0383	2.45e-11	2.45e-16	-0.648	0.0774	0.279	0.0383	0.523091
86176	0.0228	0.00014	4.74e-12	-0.647	0.0922	0.237	0.0228	0.523614
97818	0.0251	1.46e-08	6.66e-11	-0.63	0.0952	0.224	0.0251	0.532592
86191	0.0395	1.09e-10	2.58e-15	-0.615	0.0763	0.27	0.0395	0.540641
86195	0.0407	3.81e-11	1.85e-15	-0.61	0.0752	0.271	0.0407	0.543351
97944	0.0275	2.51e-08	4.55e-11	-0.603	0.0904	0.226	0.0275	0.547168
86210	0.0407	4.4e-10	1.44e-14	-0.59	0.0753	0.263	0.0407	0.554327
86064	0.0347	5.89e-10	2.87e-13	-0.59	0.0795	0.25	0.0347	0.554327
103605	0.0228	1.23e-07	2.37e-09	-0.587	0.0972	0.205	0.0228	0.555993
86211	0.0419	1.56e-10	1.02e-14	-0.586	0.0743	0.264	0.0419	0.556549
68280	0.0299	3.03e-09	2.37e-11	-0.586	0.0865	0.229	0.0299	0.556549
50223	0.0275	1.72e-09	2.74e-11	-0.585	0.0866	0.228	0.0275	0.557106
162564	0.0575	2.4e-11	1.04e-09	-0.584	0.0946	0.21	0.0575	0.557663
68147	0.0287	5.87e-10	1.73e-11	-0.581	0.0852	0.231	0.0287	0.559339
86578	0.0287	6.54e-05	6.73e-10	-0.581	0.093	0.212	0.0287	0.559339
62494	0.0251	1.46e-08	1.77e-09	-0.569	0.0935	0.207	0.0251	0.566091
86212	0.0443	2.12e-10	5.56e-15	-0.568	0.0713	0.267	0.0443	0.566658
95492	0.0299	4.05e-07	4.91e-09	-0.566	0.0957	0.201	0.0299	0.567792
100643	0.0455	7.47e-10	1.15e-14	-0.56	0.0712	0.264	0.0455	0.571209
43578	0.0228	1.23e-07	2.95e-08	-0.551	0.0985	0.191	0.0228	0.576373
32422	0.024	4.26e-08	5.16e-09	-0.549	0.0929	0.201	0.024	0.577527
100504	0.0335	1.94e-08	2.32e-11	-0.544	0.0803	0.229	0.0335	0.580422
68305	0.0299	3.84e-08	2.4e-10	-0.544	0.0848	0.218	0.0299	0.580422
86177	0.0323	2.79e-05	2e-12	-0.543	0.076	0.241	0.0323	0.581003
100640	0.0443	2.03e-09	1.16e-13	-0.542	0.0718	0.254	0.0443	0.581584
103794	0.024	5.77e-07	1.08e-08	-0.539	0.0933	0.197	0.024	0.583331
86193	0.0419	1.62e-09	1.12e-12	-0.536	0.0742	0.244	0.0419	0.585084
98073	0.0311	1.48e-07	3.71e-10	-0.535	0.0844	0.215	0.0311	0.585669
50985	0.0443	1.94e-11	3.47e-08	-0.527	0.0946	0.19	0.0443	0.590373
25972	0.0216	3.56e-07	7.11e-08	-0.526	0.0968	0.186	0.0216	0.590964
68242	0.0299	3.84e-08	7.81e-09	-0.519	0.089	0.199	0.0299	0.595115
51844	0.0275	2.4e-05	1.53e-08	-0.517	0.0905	0.195	0.0275	0.596307
51843	0.0263	6.1e-05	5.29e-08	-0.515	0.0938	0.187	0.0263	0.597501
68307	0.0455	7.47e-10	1.34e-13	-0.512	0.0681	0.253	0.0455	0.599296
41952	0.0228	0.00014	4.28e-08	-0.512	0.0926	0.189	0.0228	0.599296
92323	0.0371	9.44e-09	6.89e-11	-0.509	0.077	0.224	0.0371	0.601096
20104	0.0359	1.78e-06	4.8e-09	-0.509	0.086	0.201	0.0359	0.601096
40243	0.0311	1.36e-08	2.67e-09	-0.508	0.0844	0.205	0.0311	0.601698
41954	0.024	5.43e-05	3.2e-08	-0.507	0.0907	0.19	0.024	0.6023
43691	0.0299	3.84e-08	1.26e-08	-0.505	0.0878	0.196	0.0299	0.603506
69197	0.0287	1.1e-06	1.46e-08	-0.504	0.088	0.195	0.0287	0.604109
86343	0.0491	3.37e-10	2.11e-12	-0.503	0.0705	0.241	0.0491	0.604714
68306	0.0431	5.49e-09	2.45e-12	-0.498	0.07	0.24	0.0431	0.607745
105400	0.0287	6.54e-05	5.18e-08	-0.497	0.0905	0.188	0.0287	0.608353
211296	0.0491	2.84e-09	4.75e-12	-0.496	0.0707	0.237	0.0491	0.608962
66789	0.0251	2.29e-06	6.14e-08	-0.496	0.0907	0.187	0.0251	0.608962
22603	0.024	5.77e-07	9.4e-08	-0.496	0.0921	0.184	0.024	0.608962
103612	0.0251	2.29e-06	9.35e-08	-0.495	0.0918	0.184	0.0251	0.609571
69181	0.0299	4.05e-07	2.01e-08	-0.492	0.0869	0.193	0.0299	0.611402
74193	0.0371	4.8e-06	1.15e-08	-0.49	0.0851	0.196	0.0371	0.612626
86330	0.0467	2.45e-09	1.72e-11	-0.489	0.0717	0.231	0.0467	0.613239
68372	0.0455	6.52e-09	3.3e-12	-0.488	0.069	0.239	0.0455	0.613853
80234	0.0287	1.08e-07	3.48e-08	-0.487	0.0875	0.19	0.0287	0.614467
76036	0.0335	1.91e-07	2.94e-09	-0.486	0.081	0.204	0.0335	0.615082
100505	0.0335	1.91e-07	2.19e-09	-0.486	0.0804	0.206	0.0335	0.615082
86383	0.0431	4.52e-08	8.58e-11	-0.484	0.0735	0.223	0.0431	0.616313
68371	0.0419	1.17e-07	1.13e-10	-0.48	0.0735	0.221	0.0419	0.618783
17885	0.085	4.2e-23	5.25e-11	-0.479	0.072	0.225	0.085	0.619402
68266	0.0335	1.59e-06	2.53e-08	-0.478	0.085	0.192	0.0335	0.620022
211318	0.0503	8.33e-09	1.66e-11	-0.477	0.0699	0.231	0.0503	0.620643
103796	0.0263	7.88e-06	1.26e-07	-0.477	0.0896	0.182	0.0263	0.620643
74961	0.0299	4.05e-07	5.97e-08	-0.476	0.087	0.187	0.0299	0.621263
69215	0.0263	7.17e-08	9.53e-08	-0.476	0.0885	0.184	0.0263	0.621263
100665	0.0539	1.49e-07	3.02e-12	-0.471	0.0665	0.239	0.0539	0.624378
13803	0.0299	3.84e-08	5.92e-08	-0.47	0.0859	0.187	0.0299	0.625002
74201	0.0383	1.2e-05	2.73e-08	-0.468	0.0833	0.191	0.0383	0.626254
100661	0.0515	1.48e-07	6.41e-12	-0.466	0.0669	0.235	0.0515	0.627507
68250	0.0323	5.39e-08	4.73e-08	-0.466	0.0845	0.188	0.0323	0.627507
72869	0.0335	1.91e-07	2.18e-08	-0.465	0.0823	0.193	0.0335	0.628135
69180	0.0287	1.1e-06	1.24e-07	-0.465	0.0872	0.182	0.0287	0.628135
68271	0.0323	5.39e-08	5.91e-08	-0.463	0.0847	0.187	0.0323	0.629393
68308	0.0467	1.95e-08	5.67e-12	-0.462	0.0661	0.236	0.0467	0.630022
103755	0.0311	1.36e-06	1.21e-07	-0.461	0.0863	0.182	0.0311	0.630653
100464	0.0299	4.05e-07	1.28e-07	-0.459	0.0861	0.182	0.0299	0.631915
68245	0.0323	5.39e-08	6.24e-08	-0.458	0.0839	0.186	0.0323	0.632547
258099	0.0371	8.73e-08	9.6e-09	-0.457	0.0788	0.197	0.0371	0.63318
100667	0.0527	9.04e-09	7.67e-11	-0.455	0.0691	0.223	0.0527	0.634448
17886	0.0862	1.85e-22	3.52e-10	-0.454	0.0714	0.216	0.0862	0.635083
74945	0.0323	5.11e-07	5.68e-08	-0.453	0.0827	0.187	0.0323	0.635718
86358	0.0299	0.000839	6.03e-08	-0.452	0.0827	0.187	0.0299	0.636354
100663	0.0479	2.07e-06	3.13e-10	-0.451	0.0708	0.216	0.0479	0.636991
72386	0.0323	5.11e-07	1.32e-07	-0.451	0.0847	0.182	0.0323	0.636991
13804	0.0323	4.8e-09	4.28e-08	-0.447	0.0808	0.189	0.0323	0.639544
68335	0.0563	2.48e-08	5.98e-13	-0.445	0.0608	0.246	0.0563	0.640824
68334	0.0551	6.11e-08	1.99e-12	-0.441	0.0618	0.241	0.0551	0.643393
258676	0.0479	5.47e-08	1.54e-10	-0.44	0.0679	0.22	0.0479	0.644036
100507	0.0407	1.2e-05	6.7e-09	-0.439	0.075	0.2	0.0407	0.644681
100509	0.0359	1.78e-06	2.39e-08	-0.438	0.0778	0.192	0.0359	0.645326
74944	0.0359	1.18e-05	1.33e-07	-0.437	0.0822	0.182	0.0359	0.645971
68333	0.0527	3.59e-07	1.81e-11	-0.436	0.064	0.23	0.0527	0.646618
68499	0.0503	5.79e-08	5.43e-10	-0.435	0.0693	0.213	0.0503	0.647265
100437	0.0347	4.51e-06	2.88e-08	-0.435	0.0777	0.191	0.0347	0.647265
100680	0.0563	2.48e-08	3.22e-11	-0.434	0.0646	0.228	0.0563	0.647912
68379	0.0527	6.01e-08	7.71e-12	-0.434	0.0626	0.235	0.0527	0.647912
86384	0.0491	1.45e-07	3.12e-10	-0.434	0.0682	0.216	0.0491	0.647912
51252	0.0347	4.51e-06	1.33e-07	-0.434	0.0817	0.182	0.0347	0.647912
68377	0.0503	3.61e-07	5.75e-11	-0.433	0.0652	0.225	0.0503	0.64856
100506	0.0395	2.81e-05	2.61e-08	-0.431	0.0766	0.192	0.0395	0.649859
105774	0.0515	4.45e-06	7.08e-11	-0.429	0.0649	0.224	0.0515	0.65116
62055	0.0407	3.91e-08	5.97e-09	-0.429	0.073	0.2	0.0407	0.65116
52235	0.0383	1.2e-05	5.46e-08	-0.428	0.078	0.187	0.0383	0.651811
258043	0.0371	8.73e-08	2.45e-08	-0.428	0.076	0.192	0.0371	0.651811
68376	0.0491	8.7e-07	2.19e-10	-0.424	0.066	0.218	0.0491	0.654424
258100	0.0383	2.69e-07	5.48e-08	-0.424	0.0773	0.187	0.0383	0.654424
96955	0.0563	3.77e-09	2.3e-11	-0.423	0.0624	0.229	0.0563	0.655079
92324	0.0443	1.29e-07	3.55e-09	-0.421	0.0705	0.203	0.0443	0.65639
95766	0.0575	1.73e-06	1.29e-09	-0.42	0.0684	0.209	0.0575	0.657047
68378	0.0503	3.61e-07	1.02e-10	-0.42	0.0641	0.222	0.0503	0.657047
146378	0.0707	6.75e-10	3.57e-14	-0.419	0.0543	0.259	0.0707	0.657704
78347	0.0371	8.73e-08	2.97e-08	-0.419	0.0749	0.191	0.0371	0.657704
69257	0.0407	1.2e-05	1.77e-08	-0.417	0.0733	0.194	0.0407	0.659021
95765	0.0491	8.7e-07	4.7e-09	-0.416	0.0703	0.202	0.0491	0.65968
100508	0.0419	2.71e-05	3.13e-08	-0.413	0.0739	0.191	0.0419	0.661662
80152	0.0419	1.17e-07	1.58e-08	-0.412	0.0721	0.195	0.0419	0.662324
105775	0.0527	9.39e-06	2.86e-10	-0.41	0.0642	0.217	0.0527	0.66365
80249	0.0395	4.97e-06	1.09e-07	-0.41	0.0766	0.183	0.0395	0.66365
258046	0.0383	2.69e-07	6.62e-08	-0.409	0.075	0.186	0.0383	0.664314
69262	0.0527	9.04e-09	9.86e-09	-0.408	0.0705	0.197	0.0527	0.664979
189967	0.0455	0.000862	2.29e-09	-0.404	0.0669	0.206	0.0455	0.667644
258047	0.0395	1.03e-07	3.48e-08	-0.404	0.0726	0.19	0.0395	0.667644
100662	0.0575	3.41e-07	4.4e-10	-0.403	0.0638	0.214	0.0575	0.668312
68380	0.0563	3.89e-06	2.1e-10	-0.402	0.0625	0.218	0.0563	0.668981
80150	0.0407	3.01e-07	6.23e-08	-0.401	0.0734	0.186	0.0407	0.66965
69258	0.0431	5.8e-05	5.49e-08	-0.399	0.0728	0.187	0.0431	0.670991
189968	0.0467	0.00149	2.93e-09	-0.397	0.0662	0.204	0.0467	0.672334
62056	0.0419	1.17e-07	8.18e-08	-0.396	0.0732	0.185	0.0419	0.673007
92325	0.0455	3.45e-07	2.11e-08	-0.395	0.0697	0.193	0.0455	0.67368
103761	0.0455	1.13e-05	8.55e-09	-0.393	0.0676	0.198	0.0455	0.675029
95768	0.0599	7.2e-06	5.99e-09	-0.391	0.0666	0.2	0.0599	0.67638
258051	0.0431	5.8e-05	1.36e-07	-0.391	0.0735	0.182	0.0431	0.67638
100866	0.0659	1.11e-05	1.73e-09	-0.39	0.0641	0.207	0.0659	0.677057
74957	0.0431	5.8e-05	6.63e-08	-0.39	0.0715	0.186	0.0431	0.677057
69263	0.0539	2.41e-08	3.02e-08	-0.388	0.0694	0.191	0.0539	0.678412
95767	0.0515	4.45e-06	2.11e-08	-0.387	0.0683	0.193	0.0515	0.679091
258048	0.0407	3.01e-07	8.81e-08	-0.387	0.0718	0.184	0.0407	0.679091
94373	0.0515	8.56e-07	6.67e-10	-0.385	0.0616	0.212	0.0515	0.680451
98177	0.0479	1.07e-05	2.69e-08	-0.377	0.0672	0.192	0.0479	0.685916
95786	0.0611	1.4e-05	1.22e-08	-0.376	0.0653	0.196	0.0611	0.686602
100869	0.0671	2.03e-05	3.54e-09	-0.375	0.0629	0.203	0.0671	0.687289
43765	0.0479	7.48e-09	1.41e-07	-0.375	0.0706	0.181	0.0479	0.687289
111662	0.0575	1.73e-06	5.27e-09	-0.374	0.0634	0.201	0.0575	0.687977
100672	0.0647	1.36e-06	1.82e-09	-0.372	0.0611	0.207	0.0647	0.689354
100690	0.0635	1.24e-05	4.87e-09	-0.372	0.063	0.201	0.0635	0.689354
113079	0.0527	0.000575	7.75e-08	-0.372	0.0686	0.185	0.0527	0.689354
153829	0.0778	8.4e-08	1.84e-11	-0.371	0.0545	0.23	0.0778	0.690044
146375	0.0731	1.01e-07	5.15e-11	-0.371	0.0557	0.225	0.0731	0.690044
105771	0.0503	1.01e-05	7.35e-08	-0.37	0.068	0.185	0.0503	0.690734
100691	0.0623	6.51e-06	1.09e-08	-0.366	0.0633	0.197	0.0623	0.693503
153828	0.0766	1.87e-07	6.43e-11	-0.365	0.0551	0.224	0.0766	0.694197
100759	0.0587	7.55e-07	5.86e-08	-0.363	0.0662	0.187	0.0587	0.695586
95825	0.0659	2.71e-06	3.33e-08	-0.362	0.0649	0.19	0.0659	0.696282
105779	0.0587	6.13e-05	3.5e-09	-0.362	0.0606	0.203	0.0587	0.696282
264857	0.0766	8.02e-07	2.82e-11	-0.36	0.0534	0.228	0.0766	0.697676
143176	0.0671	3.73e-11	1.56e-08	-0.36	0.063	0.195	0.0671	0.697676
98179	0.0491	2.25e-05	8.27e-08	-0.36	0.0665	0.185	0.0491	0.697676
100868	0.0659	4.15e-05	2.33e-08	-0.359	0.0637	0.192	0.0659	0.698374
31764	0.0946	1.8e-18	5.91e-08	-0.358	0.0654	0.187	0.0946	0.699073
146379	0.0814	1.51e-07	8e-12	-0.358	0.0517	0.234	0.0814	0.699073
72708	0.0635	4.15e-09	2.89e-08	-0.358	0.0639	0.191	0.0635	0.699073
146380	0.0838	1.35e-07	6.67e-12	-0.357	0.0512	0.235	0.0838	0.699772
153830	0.079	1.69e-07	8.97e-11	-0.356	0.0541	0.223	0.079	0.700473
100941	0.0766	4.04e-05	8.28e-09	-0.356	0.0612	0.198	0.0766	0.700473
193282	0.0778	5.77e-06	6.86e-10	-0.354	0.0567	0.212	0.0778	0.701875
146377	0.0766	1.87e-07	1.3e-10	-0.354	0.0545	0.221	0.0766	0.701875
264858	0.0778	1.52e-06	6.53e-11	-0.352	0.0531	0.224	0.0778	0.70328
123468	0.0647	5.84e-06	1.52e-08	-0.352	0.0617	0.195	0.0647	0.70328
258324	0.0551	1.36e-09	1.3e-07	-0.351	0.0659	0.182	0.0551	0.703984
100687	0.0647	8.36e-05	1.39e-08	-0.35	0.0611	0.195	0.0647	0.704688
146376	0.0754	4.13e-07	3.3e-10	-0.348	0.0548	0.216	0.0754	0.706099
95793	0.0707	0.000107	1.46e-08	-0.348	0.0608	0.195	0.0707	0.706099
105780	0.0599	0.00011	9.34e-09	-0.347	0.0599	0.198	0.0599	0.706805
100915	0.0683	2.43e-06	2.14e-08	-0.346	0.0612	0.193	0.0683	0.707512
146381	0.085	2.58e-07	2.14e-11	-0.344	0.0507	0.23	0.085	0.708929
100963	0.0778	6.73e-05	1.5e-08	-0.344	0.0602	0.195	0.0778	0.708929
143619	0.0695	5.08e-08	2.44e-08	-0.344	0.061	0.192	0.0695	0.708929
143656	0.0707	2.17e-08	1.57e-08	-0.342	0.0599	0.195	0.0707	0.710348
72710	0.0683	4.09e-09	3.46e-08	-0.342	0.0614	0.19	0.0683	0.710348
143617	0.0695	5.08e-08	2.43e-08	-0.341	0.0606	0.192	0.0695	0.711059
162705	0.0551	8.66e-06	2.27e-08	-0.341	0.0604	0.193	0.0551	0.711059
193283	0.079	1.02e-05	2.32e-09	-0.339	0.0561	0.205	0.079	0.712482
143178	0.0826	1.68e-11	3.03e-09	-0.337	0.0562	0.204	0.0826	0.713909
100692	0.0671	7.26e-05	6.98e-08	-0.337	0.062	0.186	0.0671	0.713909
100940	0.0719	1.55e-05	5.13e-08	-0.336	0.0611	0.188	0.0719	0.714623
143177	0.0814	4.22e-11	4.59e-09	-0.335	0.0566	0.202	0.0814	0.715338
143920	0.0838	4.12e-11	4.22e-09	-0.331	0.0558	0.202	0.0838	0.718205
100939	0.0695	6.29e-05	1.23e-07	-0.331	0.062	0.182	0.0695	0.718205
100883	0.0731	2.73e-05	1.1e-07	-0.33	0.0616	0.183	0.0731	0.718924
143655	0.0683	1.18e-07	9.83e-08	-0.33	0.0613	0.184	0.0683	0.718924
123469	0.0659	1.11e-05	8.91e-08	-0.33	0.0611	0.184	0.0659	0.718924
143620	0.0707	1.09e-07	6.86e-08	-0.327	0.0601	0.186	0.0707	0.721084
151142	0.0898	8.8e-11	1.03e-09	-0.325	0.0527	0.21	0.0898	0.722527
143664	0.0707	1.09e-07	9.95e-08	-0.325	0.0604	0.184	0.0707	0.722527
143657	0.0707	1.09e-07	9.72e-08	-0.323	0.06	0.184	0.0707	0.723974
105781	0.0635	0.000531	5.29e-08	-0.323	0.0588	0.187	0.0635	0.723974
151143	0.091	1.98e-10	1.29e-09	-0.321	0.0524	0.209	0.091	0.725423
143179	0.0874	1.6e-11	4.89e-09	-0.321	0.0542	0.201	0.0874	0.725423
100918	0.0731	2.73e-05	1.15e-07	-0.321	0.0601	0.183	0.0731	0.725423
120268	0.0611	1.4e-05	2.59e-08	-0.321	0.0572	0.192	0.0611	0.725423
100673	0.0778	2.04e-05	5.75e-08	-0.32	0.0585	0.187	0.0778	0.726149
264859	0.097	1.76e-06	9.41e-11	-0.319	0.0485	0.222	0.097	0.726876
95794	0.0731	0.000284	1.44e-07	-0.319	0.06	0.181	0.0731	0.726876
143666	0.0731	1.01e-07	1.04e-07	-0.317	0.0591	0.183	0.0731	0.728331
100945	0.0814	2.97e-05	1.29e-07	-0.314	0.0589	0.182	0.0814	0.730519
143652	0.0731	1.01e-07	1.16e-07	-0.313	0.0586	0.183	0.0731	0.73125
86570	0.0754	4.13e-07	6.27e-08	-0.312	0.0571	0.186	0.0754	0.731982
123472	0.0731	7.56e-06	4.72e-08	-0.311	0.0564	0.188	0.0731	0.732714
143180	0.0886	3.81e-11	1.09e-08	-0.31	0.0537	0.197	0.0886	0.733447
259466	0.0659	2.38e-08	7.77e-08	-0.31	0.0572	0.185	0.0659	0.733447
122185	0.0611	0.00183	8.69e-08	-0.307	0.0568	0.184	0.0611	0.735651
197067	0.097	4.97e-07	3.43e-10	-0.306	0.0482	0.216	0.097	0.736387
151148	0.0814	3.38e-08	3.65e-08	-0.306	0.055	0.19	0.0814	0.736387
123474	0.0754	6.62e-06	4.72e-08	-0.306	0.0555	0.188	0.0754	0.736387
217665	0.117	1.86e-08	5.09e-11	-0.305	0.0458	0.225	0.117	0.737123
106646	0.0695	0.000205	1.16e-08	-0.305	0.0529	0.196	0.0695	0.737123
152163	0.0731	2.73e-05	1.35e-07	-0.304	0.0571	0.182	0.0731	0.737861
123470	0.0719	1.55e-05	1.44e-07	-0.302	0.0569	0.181	0.0719	0.739338
123473	0.0743	1.35e-05	9.64e-08	-0.301	0.056	0.184	0.0743	0.740078
106647	0.0731	0.000284	1.36e-08	-0.299	0.0521	0.195	0.0731	0.741559
259885	0.0743	0.000449	5.22e-08	-0.297	0.054	0.188	0.0743	0.743044
217666	0.12	5.77e-08	1.22e-10	-0.295	0.0452	0.221	0.12	0.744532
151417	0.0683	0.0173	6.19e-08	-0.294	0.0538	0.187	0.0683	0.745276
153836	0.097	5.89e-06	7.06e-09	-0.291	0.0497	0.199	0.097	0.747516
118984	0.111	1.4e-08	2.89e-08	-0.29	0.0518	0.191	0.111	0.748264
259884	0.0731	0.000819	1.4e-07	-0.29	0.0546	0.182	0.0731	0.748264
216967	0.097	1.32e-07	6.1e-09	-0.289	0.0491	0.2	0.097	0.749012
119206	0.103	2.72e-09	2.56e-08	-0.287	0.0511	0.192	0.103	0.750512
143741	0.101	5.39e-08	4.26e-09	-0.286	0.0482	0.202	0.101	0.751263
217667	0.121	9.93e-08	4.92e-10	-0.284	0.0451	0.214	0.121	0.752767
217672	0.123	8.37e-08	3.98e-10	-0.283	0.0447	0.215	0.123	0.75352
118015	0.0671	0.000239	1.37e-07	-0.283	0.0532	0.182	0.0671	0.75352
217679	0.125	4.11e-08	4.02e-10	-0.282	0.0446	0.215	0.125	0.754274
151160	0.0886	1.06e-07	9.01e-08	-0.281	0.0521	0.184	0.0886	0.755028
217649	0.105	1.52e-07	2.68e-09	-0.28	0.0466	0.205	0.105	0.755784
143740	0.0994	1.14e-07	1.13e-08	-0.28	0.0486	0.197	0.0994	0.755784
220616	0.212	0.00529	3.83e-11	-0.278	0.0415	0.227	0.212	0.757297
217678	0.126	7.04e-08	5.35e-10	-0.278	0.0442	0.213	0.126	0.757297
197846	0.115	2.95e-06	1.27e-09	-0.278	0.0453	0.209	0.115	0.757297
217675	0.123	8.37e-08	1.08e-09	-0.277	0.0448	0.21	0.123	0.758054
177202	0.103	0.00042	3.19e-08	-0.277	0.0497	0.191	0.103	0.758054
217644	0.103	1.77e-07	8.52e-09	-0.277	0.0476	0.198	0.103	0.758054
144584	0.126	7.04e-08	7.43e-10	-0.276	0.0442	0.212	0.126	0.758813
217647	0.103	1.77e-07	9.69e-09	-0.276	0.0477	0.197	0.103	0.758813
217671	0.122	1.68e-07	1.72e-09	-0.274	0.045	0.207	0.122	0.760332
146495	0.0922	1.74e-07	1.11e-07	-0.274	0.0512	0.183	0.0922	0.760332
217681	0.127	1.19e-07	9.62e-10	-0.273	0.0441	0.21	0.127	0.761093
217682	0.126	2.36e-07	1.02e-09	-0.273	0.0442	0.21	0.126	0.761093
217674	0.125	1.42e-07	1.41e-09	-0.273	0.0445	0.208	0.125	0.761093
119209	0.107	1.89e-08	8.3e-08	-0.273	0.0504	0.185	0.107	0.761093
217650	0.107	2.67e-07	5.94e-09	-0.273	0.0464	0.2	0.107	0.761093
119207	0.105	1.01e-08	8.73e-08	-0.272	0.0504	0.184	0.105	0.761854
197843	0.105	5.86e-06	1.96e-08	-0.272	0.048	0.193	0.105	0.761854
144561	0.103	2.16e-06	3.29e-08	-0.272	0.0487	0.19	0.103	0.761854
144583	0.125	1.42e-07	1.65e-09	-0.271	0.0445	0.207	0.125	0.762616
177203	0.104	0.000604	6.01e-08	-0.27	0.0494	0.187	0.104	0.763379
146510	0.103	1.16e-08	4.83e-08	-0.27	0.0491	0.188	0.103	0.763379
217642	0.102	3.66e-07	2.43e-08	-0.27	0.048	0.192	0.102	0.763379
217683	0.128	1.98e-07	1.32e-09	-0.268	0.0437	0.209	0.128	0.764908
217677	0.126	2.36e-07	2.12e-09	-0.268	0.0443	0.206	0.126	0.764908
197845	0.113	1.05e-05	6.34e-09	-0.268	0.0457	0.2	0.113	0.764908
217648	0.104	3.13e-07	1.99e-08	-0.268	0.0474	0.193	0.104	0.764908
144579	0.0994	5e-06	6.13e-08	-0.268	0.0491	0.187	0.0994	0.764908
144586	0.126	2.36e-07	2.28e-09	-0.267	0.0441	0.206	0.126	0.765673
217676	0.126	2.36e-07	2.51e-09	-0.267	0.0443	0.205	0.126	0.765673
217673	0.126	2.36e-07	3.21e-09	-0.265	0.0442	0.204	0.126	0.767206
146509	0.102	2.51e-08	1.17e-07	-0.265	0.0495	0.183	0.102	0.767206
217680	0.126	2.36e-07	3.99e-09	-0.264	0.0444	0.202	0.126	0.767974
144577	0.111	6.64e-07	1.66e-08	-0.264	0.0463	0.194	0.111	0.767974
150420	0.132	2.44e-08	2.58e-08	-0.263	0.0468	0.192	0.132	0.768742
217684	0.129	3.25e-07	2.33e-09	-0.263	0.0436	0.205	0.129	0.768742
216969	0.108	4.62e-07	2.07e-08	-0.263	0.0464	0.193	0.108	0.768742
144558	0.102	4.24e-06	1.07e-07	-0.262	0.0489	0.183	0.102	0.769511
144559	0.102	4.24e-06	1.1e-07	-0.262	0.0488	0.183	0.102	0.769511
144560	0.102	4.24e-06	1.32e-07	-0.261	0.0491	0.182	0.102	0.770281
197844	0.109	7.94e-06	4.29e-08	-0.26	0.047	0.189	0.109	0.771052
217651	0.108	4.62e-07	3.24e-08	-0.26	0.0465	0.19	0.108	0.771052
151588	0.101	5.39e-08	1.21e-07	-0.26	0.0486	0.182	0.101	0.771052
197038	0.131	5.27e-07	4.39e-09	-0.259	0.0437	0.202	0.131	0.771823
189976	0.126	2.36e-07	1.15e-08	-0.259	0.0449	0.196	0.126	0.771823
217643	0.103	6.37e-07	8.53e-08	-0.259	0.0478	0.185	0.103	0.771823
197030	0.127	3.89e-07	1.22e-08	-0.258	0.0448	0.196	0.127	0.772595
189974	0.123	2.82e-07	1.65e-08	-0.258	0.0452	0.194	0.123	0.772595
217645	0.108	4.62e-07	3.88e-08	-0.258	0.0466	0.189	0.108	0.772595
217653	0.108	4.62e-07	4.43e-08	-0.258	0.0466	0.189	0.108	0.772595
217652	0.117	7.86e-07	1.14e-08	-0.257	0.0445	0.196	0.117	0.773368
196984	0.109	7.85e-07	6.55e-08	-0.257	0.0472	0.186	0.109	0.773368
144581	0.103	6.94e-06	1.4e-07	-0.256	0.0482	0.181	0.103	0.774142
197039	0.132	8.44e-07	7.28e-09	-0.255	0.0437	0.199	0.132	0.774916
150461	0.122	0.000103	7.02e-08	-0.255	0.0469	0.186	0.122	0.774916
144585	0.138	9.59e-08	3.69e-09	-0.254	0.0426	0.203	0.138	0.775692
197027	0.129	1.01e-06	1.47e-08	-0.254	0.0444	0.195	0.129	0.775692
217646	0.109	7.85e-07	5.6e-08	-0.254	0.0463	0.187	0.109	0.775692
197029	0.126	7.56e-07	2.64e-08	-0.253	0.0451	0.192	0.126	0.776468
150462	0.125	8.62e-05	6.36e-08	-0.253	0.0464	0.186	0.125	0.776468
189975	0.125	4.65e-07	2.75e-08	-0.253	0.0451	0.191	0.125	0.776468
197011	0.129	1.01e-06	1.43e-08	-0.252	0.044	0.195	0.129	0.777245
197041	0.133	1.34e-06	9.69e-09	-0.251	0.0433	0.197	0.133	0.778022
197016	0.129	1.01e-06	1.53e-08	-0.251	0.0439	0.195	0.129	0.778022
197037	0.129	1.01e-06	1.37e-08	-0.251	0.0439	0.195	0.129	0.778022
197031	0.131	1.6e-06	2.03e-08	-0.25	0.0441	0.193	0.131	0.778801
197028	0.126	2.31e-06	3.9e-08	-0.25	0.045	0.189	0.126	0.778801
196985	0.11	1.31e-06	1.26e-07	-0.25	0.0468	0.182	0.11	0.778801
197021	0.129	1.01e-06	2.2e-08	-0.249	0.044	0.193	0.129	0.77958
197013	0.128	1.92e-06	3.46e-08	-0.249	0.0447	0.19	0.128	0.77958
276198	0.117	0.000147	1.25e-07	-0.249	0.0467	0.182	0.117	0.77958
144436	0.113	1.11e-06	5.56e-08	-0.249	0.0453	0.187	0.113	0.77958
197006	0.128	1.92e-06	2.92e-08	-0.248	0.0444	0.191	0.128	0.78036
217657	0.121	1.08e-06	2.35e-08	-0.248	0.044	0.192	0.121	0.78036
197022	0.131	1.6e-06	2.52e-08	-0.247	0.0438	0.192	0.131	0.781141
277547	0.122	1.47e-05	1.4e-08	-0.247	0.0431	0.195	0.122	0.781141
220615	0.196	0.029	2.04e-08	-0.246	0.0434	0.193	0.196	0.781922
197042	0.134	2.09e-06	1.72e-08	-0.246	0.0432	0.194	0.134	0.781922
217656	0.115	9.34e-07	6.6e-08	-0.246	0.045	0.186	0.115	0.781922
196987	0.114	1.82e-06	1.28e-07	-0.246	0.0461	0.182	0.114	0.781922
217654	0.113	1.11e-06	8.84e-08	-0.246	0.0455	0.184	0.113	0.781922
277544	0.12	1.76e-05	2.15e-08	-0.245	0.0434	0.193	0.12	0.782705
197014	0.129	3.01e-06	4.73e-08	-0.244	0.0443	0.188	0.129	0.783488
217659	0.181	1.35e-12	1.57e-08	-0.243	0.0425	0.195	0.181	0.784272
197020	0.128	1.92e-06	5.43e-08	-0.243	0.0443	0.187	0.128	0.784272
239145	0.135	3.23e-06	2.48e-08	-0.242	0.0429	0.192	0.135	0.785056
217685	0.152	4.1e-05	1.08e-08	-0.241	0.0418	0.197	0.152	0.785842
197043	0.135	3.23e-06	2.82e-08	-0.241	0.0431	0.191	0.135	0.785842
144578	0.123	9.04e-07	7.34e-08	-0.241	0.0444	0.185	0.123	0.785842
277545	0.121	2.67e-05	3.38e-08	-0.241	0.0433	0.19	0.121	0.785842
217655	0.114	1.82e-06	1.38e-07	-0.241	0.0453	0.182	0.114	0.785842
239147	0.137	4.93e-06	3.48e-08	-0.239	0.0429	0.19	0.137	0.787415
265258	0.128	0.00058	9.37e-08	-0.239	0.0444	0.184	0.128	0.787415
264956	0.131	0.000487	9.21e-08	-0.238	0.0441	0.184	0.131	0.788203
217658	0.18	2.97e-12	3.42e-08	-0.237	0.0426	0.19	0.18	0.788991
277546	0.123	5.9e-05	6.17e-08	-0.236	0.0431	0.187	0.123	0.789781
239146	0.139	4.09e-06	4.85e-08	-0.233	0.0424	0.188	0.139	0.792154
193777	0.201	1.19e-06	5.51e-11	-0.232	0.0349	0.225	0.201	0.792946
239148	0.14	6.18e-06	6.73e-08	-0.231	0.0424	0.186	0.14	0.793739
197573	0.206	4.77e-06	8.16e-11	-0.228	0.0346	0.223	0.206	0.796124
360440	0.788	5.06e-19	3.68e-11	-0.223	0.0333	0.227	0.212	0.800115
193776	0.198	6.21e-06	6.4e-10	-0.22	0.0352	0.212	0.198	0.802519
193356	0.135	0.000147	6.07e-08	-0.22	0.0402	0.187	0.135	0.802519
263461	0.178	2.44e-11	1.01e-07	-0.219	0.0408	0.184	0.178	0.803322
360433	0.782	4.35e-17	1.91e-10	-0.214	0.0331	0.219	0.218	0.807348
360439	0.787	3.99e-17	2.39e-10	-0.214	0.0334	0.218	0.213	0.807348
193357	0.137	0.000207	1.09e-07	-0.214	0.0399	0.183	0.137	0.807348
263462	0.205	9.96e-11	9.44e-08	-0.21	0.039	0.184	0.205	0.810584
191831	0.165	3.62e-06	8.41e-08	-0.21	0.0388	0.185	0.165	0.810584
185582	0.638	1.72e-08	1.25e-07	-0.208	0.039	0.182	0.362	0.812207
260501	0.223	1.14e-06	3.55e-09	-0.208	0.0349	0.203	0.223	0.812207
263463	0.206	1.62e-10	1.28e-07	-0.207	0.0389	0.182	0.206	0.81302
281044	0.195	3.12e-06	1.87e-08	-0.205	0.0362	0.194	0.195	0.814647
193772	0.189	9.54e-05	1.96e-08	-0.205	0.0361	0.193	0.189	0.814647
94839	0.23	2.71e-14	5.95e-08	-0.203	0.0371	0.187	0.23	0.816278
94843	0.23	2.71e-14	5.69e-08	-0.203	0.0371	0.187	0.23	0.816278
260502	0.23	1.48e-06	8.22e-09	-0.203	0.0348	0.198	0.23	0.816278
193773	0.192	7.93e-05	2.09e-08	-0.203	0.0359	0.193	0.192	0.816278
193774	0.19	0.000128	2.16e-08	-0.203	0.036	0.193	0.19	0.816278
260505	0.236	1.36e-06	7.56e-09	-0.201	0.0344	0.199	0.236	0.817912
94841	0.23	2.71e-14	8.53e-08	-0.201	0.0373	0.185	0.23	0.817912
94840	0.231	4.7e-14	8.8e-08	-0.2	0.0371	0.184	0.231	0.818731
94844	0.231	4.7e-14	9.49e-08	-0.2	0.0371	0.184	0.231	0.818731
94854	0.231	4.7e-14	9.16e-08	-0.2	0.0372	0.184	0.231	0.818731
197572	0.194	0.000296	2.66e-08	-0.2	0.0357	0.192	0.194	0.818731
260503	0.231	2.06e-06	1.33e-08	-0.199	0.0347	0.196	0.231	0.81955
193775	0.194	0.000142	3.48e-08	-0.199	0.0357	0.19	0.194	0.81955
264957	0.24	3.56e-06	1.23e-08	-0.198	0.0343	0.196	0.24	0.82037
360434	0.812	3.07e-15	1.82e-08	-0.198	0.0348	0.194	0.188	0.82037
242236	0.462	9.1e-13	1.25e-08	-0.197	0.0343	0.196	0.462	0.821191
260504	0.232	2.85e-06	1.73e-08	-0.197	0.0347	0.194	0.232	0.821191
197589	0.229	5.88e-06	5.43e-09	-0.196	0.0332	0.201	0.229	0.822012
264958	0.244	2.35e-06	1.36e-08	-0.195	0.0341	0.196	0.244	0.822835
269905	0.237	2.17e-05	9.14e-08	-0.193	0.0357	0.184	0.237	0.824482
197574	0.206	0.000963	1.45e-07	-0.186	0.0351	0.181	0.206	0.830274
277748	0.25	4.85e-06	5.88e-08	-0.185	0.0337	0.187	0.25	0.831104
277796	0.291	1.95e-08	3.72e-08	-0.184	0.0331	0.19	0.291	0.831936
197588	0.225	2.64e-05	4.45e-08	-0.184	0.0334	0.189	0.225	0.831936
277774	0.28	5.21e-09	5.56e-08	-0.183	0.0333	0.187	0.28	0.832768
277785	0.277	4.57e-09	7.17e-08	-0.183	0.0336	0.186	0.277	0.832768
277787	0.278	6.63e-09	1.03e-07	-0.18	0.0336	0.183	0.278	0.83527
197583	0.251	6.35e-05	6.47e-08	-0.176	0.0323	0.186	0.251	0.838618
197590	0.241	2.37e-05	1.25e-07	-0.175	0.0329	0.182	0.241	0.839457
197582	0.25	9.94e-05	1.27e-07	-0.173	0.0324	0.182	0.25	0.841138
350397	0.716	3.09e-15	3.67e-08	-0.17	0.0306	0.19	0.284	0.843665
201337	0.531	3.99e-10	4.76e-08	0.164	0.0298	0.188	0.469	1.17821
282538	0.557	1.61e-12	8.11e-08	0.164	0.0302	0.185	0.443	1.17821
204719	0.558	6.22e-05	5.75e-08	0.169	0.0309	0.187	0.442	1.18412
204716	0.55	0.000143	4.91e-08	0.17	0.0309	0.188	0.45	1.1853
204718	0.558	6.22e-05	5.77e-08	0.17	0.031	0.187	0.442	1.1853
320403	0.704	4.62e-09	1.35e-07	0.17	0.032	0.182	0.296	1.1853
201333	0.522	2.15e-10	1.73e-08	0.172	0.0302	0.194	0.478	1.18768
201335	0.522	2.15e-10	1.37e-08	0.172	0.0301	0.195	0.478	1.18768
204715	0.55	2.17e-05	2.62e-08	0.172	0.0306	0.192	0.45	1.18768
245719	0.582	0.0593	9.84e-08	0.172	0.032	0.184	0.418	1.18768
304874	0.647	0.00161	4.74e-08	0.172	0.0312	0.188	0.353	1.18768
201336	0.523	1.56e-10	1.23e-08	0.173	0.03	0.196	0.477	1.18887
196930	0.45	0.353	1.48e-07	0.173	0.0326	0.181	0.45	1.18887
201341	0.599	5.93e-07	1.01e-08	0.173	0.0298	0.197	0.401	1.18887
201342	0.599	5.93e-07	1.01e-08	0.173	0.0298	0.197	0.401	1.18887
204717	0.55	7.8e-05	2.4e-08	0.174	0.0309	0.192	0.45	1.19006
204720	0.554	1.72e-05	2.03e-08	0.174	0.0307	0.193	0.446	1.19006
205148	0.565	0.000637	1.46e-08	0.174	0.0303	0.195	0.435	1.19006
245720	0.583	0.0529	7.29e-08	0.174	0.0321	0.186	0.417	1.19006
201343	0.6	4.52e-07	8.24e-09	0.174	0.0298	0.198	0.4	1.19006
201344	0.601	3.44e-07	7.42e-09	0.174	0.0298	0.199	0.399	1.19006
201332	0.521	1.13e-10	1.01e-08	0.175	0.0302	0.197	0.479	1.19125
201334	0.522	8.18e-11	9.56e-09	0.175	0.0301	0.198	0.478	1.19125
182336	0.559	8.85e-10	8.17e-09	0.175	0.0301	0.198	0.441	1.19125
245721	0.584	0.0471	6.79e-08	0.175	0.0321	0.186	0.416	1.19125
280915	0.647	1.95e-08	1.38e-08	0.175	0.0305	0.195	0.353	1.19125
182337	0.562	1.18e-09	5.56e-09	0.177	0.03	0.201	0.438	1.19363
168011	0.299	3.83e-05	1.15e-07	0.177	0.0331	0.183	0.299	1.19363
304939	0.707	0.000684	5.52e-08	0.177	0.0323	0.187	0.293	1.19363
353795	0.556	0.000926	1.29e-08	0.178	0.0311	0.196	0.444	1.19483
280914	0.643	2.09e-08	5.81e-09	0.179	0.0305	0.2	0.357	1.19602
304876	0.679	0.00222	2.54e-08	0.179	0.0317	0.192	0.321	1.19602
316375	0.595	3.94e-09	8.04e-08	0.18	0.0332	0.185	0.405	1.19722
316377	0.599	3.77e-09	9.49e-08	0.18	0.0334	0.184	0.401	1.19722
304938	0.705	0.000465	2.87e-08	0.18	0.0322	0.191	0.295	1.19722
196931	0.447	0.169	3.92e-08	0.181	0.0326	0.189	0.447	1.19842
196932	0.448	0.155	2.48e-08	0.182	0.0324	0.192	0.448	1.19961
182335	0.558	4.77e-10	1.89e-09	0.182	0.0299	0.207	0.442	1.19961
182334	0.558	4.77e-10	1.24e-09	0.183	0.0298	0.209	0.442	1.20081
274109	0.519	0.0117	9.38e-08	0.184	0.0342	0.184	0.481	1.20202
205926	0.638	3.78e-07	1.2e-07	0.184	0.0344	0.182	0.362	1.20202
201348	0.677	1.1e-07	4.28e-09	0.184	0.031	0.202	0.323	1.20202
321407	0.419	0.0128	1.44e-07	0.185	0.0349	0.181	0.419	1.20322
317582	0.638	1.99e-09	7.91e-08	0.185	0.0341	0.185	0.362	1.20322
272252	0.346	0.0015	1.4e-07	0.185	0.0348	0.182	0.346	1.20322
204724	0.745	2.42e-07	4.27e-08	0.186	0.0337	0.189	0.255	1.20442
245718	0.531	0.0026	6.33e-09	0.187	0.0318	0.2	0.469	1.20563
201338	0.56	2.31e-08	9.75e-10	0.187	0.0303	0.21	0.44	1.20563
204727	0.746	4.23e-07	4.14e-08	0.187	0.0338	0.189	0.254	1.20563
204723	0.49	4.43e-06	1.54e-09	0.188	0.0308	0.208	0.49	1.20683
205156	0.582	3.74e-05	3.19e-09	0.188	0.0314	0.204	0.418	1.20683
321405	0.4	0.0138	1.08e-07	0.188	0.0351	0.183	0.4	1.20683
204728	0.751	6.52e-07	5.12e-08	0.188	0.0341	0.188	0.249	1.20683
205142	0.641	4.76e-06	5.87e-09	0.189	0.0322	0.2	0.359	1.20804
316376	0.599	1.5e-09	1.72e-08	0.19	0.0333	0.194	0.401	1.20925
344574	0.689	1.72e-05	1.04e-07	0.19	0.0354	0.183	0.311	1.20925
360610	0.782	1.05e-07	7.63e-08	0.19	0.0351	0.185	0.218	1.20925
201339	0.562	1.73e-08	4.62e-10	0.191	0.0302	0.214	0.438	1.21046
201347	0.674	3.61e-08	1.04e-09	0.191	0.031	0.21	0.326	1.21046
323349	0.776	3.81e-06	6.76e-08	0.191	0.0351	0.186	0.224	1.21046
360609	0.78	8.47e-08	5.81e-08	0.191	0.035	0.187	0.22	1.21046
330353	0.582	9.92e-12	2.68e-09	0.192	0.032	0.205	0.418	1.21167
205157	0.586	1.9e-05	1.47e-09	0.192	0.0313	0.208	0.414	1.21167
330354	0.588	4.53e-12	2.48e-09	0.192	0.0318	0.205	0.412	1.21167
205160	0.651	6.74e-05	4.09e-09	0.192	0.0323	0.202	0.349	1.21167
204726	0.745	2.42e-07	1.91e-08	0.192	0.0338	0.194	0.255	1.21167
205155	0.643	2.41e-05	2.16e-09	0.193	0.0319	0.206	0.357	1.21288
201346	0.673	2.04e-08	7.14e-10	0.193	0.031	0.212	0.327	1.21288
209191	0.764	3.5e-05	1.26e-07	0.193	0.0362	0.182	0.236	1.21288
205940	0.768	2.85e-06	6.53e-08	0.193	0.0354	0.186	0.232	1.21288
205147	0.643	2.82e-06	2.5e-09	0.194	0.0322	0.205	0.357	1.2141
205159	0.65	4.4e-05	2.59e-09	0.194	0.0323	0.205	0.35	1.2141
245717	0.654	0.076	1.91e-09	0.194	0.0319	0.206	0.346	1.2141
304222	0.66	0.0415	1.27e-07	0.194	0.0364	0.182	0.34	1.2141
201345	0.671	6.33e-09	5.42e-10	0.194	0.031	0.213	0.329	1.2141
317583	0.671	1.24e-10	5.49e-08	0.194	0.0355	0.187	0.329	1.2141
205932	0.741	2.73e-07	1.21e-08	0.194	0.0338	0.196	0.259	1.2141
301955	0.583	0.0172	3.37e-08	0.195	0.0351	0.19	0.417	1.21531
205161	0.651	3.48e-05	2.33e-09	0.195	0.0323	0.205	0.349	1.21531
201349	0.672	4.49e-09	5.12e-10	0.195	0.031	0.214	0.328	1.21531
335221	0.69	1.56e-11	2.56e-08	0.195	0.0346	0.192	0.31	1.21531
204725	0.744	1.38e-07	1.3e-08	0.195	0.0339	0.196	0.256	1.21531
205943	0.771	1.06e-06	6.19e-08	0.195	0.0357	0.187	0.229	1.21531
184747	0.557	1.24e-07	8.08e-10	0.196	0.0315	0.211	0.443	1.21653
205158	0.584	1.22e-05	7.12e-10	0.196	0.0314	0.212	0.416	1.21653
361303	0.758	6.6e-06	6.59e-09	0.196	0.0335	0.2	0.242	1.21653
205941	0.77	1.48e-06	4.92e-08	0.196	0.0356	0.188	0.23	1.21653
205942	0.771	1.06e-06	4.75e-08	0.196	0.0356	0.188	0.229	1.21653
240835	0.496	1.35e-06	2.65e-08	0.197	0.0351	0.192	0.496	1.21774
330373	0.634	7.47e-12	1.98e-09	0.197	0.0324	0.206	0.366	1.21774
205162	0.653	2.74e-05	1.53e-09	0.197	0.0323	0.208	0.347	1.21774
361304	0.76	8.08e-06	6.61e-09	0.197	0.0335	0.2	0.24	1.21774
281820	0.789	1.31e-06	1.96e-08	0.197	0.0348	0.193	0.211	1.21774
330345	0.564	3.38e-11	3.42e-10	0.198	0.0312	0.216	0.436	1.21896
301956	0.584	0.0149	2.21e-08	0.198	0.0351	0.193	0.416	1.21896
205154	0.641	9.79e-06	8.78e-10	0.198	0.0319	0.211	0.359	1.21896
330374	0.641	2.09e-12	1.66e-09	0.198	0.0325	0.207	0.359	1.21896
205944	0.772	7.5e-07	4.37e-08	0.198	0.0358	0.189	0.228	1.21896
281822	0.789	1.31e-06	1.71e-08	0.198	0.0347	0.194	0.211	1.21896
207823	0.61	4.98e-10	2.24e-09	0.199	0.0329	0.206	0.39	1.22018
367444	0.81	2.72e-07	7.63e-08	0.199	0.0368	0.185	0.19	1.22018
330346	0.566	5.99e-12	2.1e-10	0.2	0.0311	0.218	0.434	1.2214
205928	0.672	4e-06	5.65e-08	0.2	0.0365	0.187	0.328	1.2214
209076	0.727	2.3e-05	3.5e-08	0.2	0.0359	0.19	0.273	1.2214
341751	0.728	3.76e-06	3.58e-08	0.2	0.0359	0.19	0.272	1.2214
341752	0.731	1.01e-05	3.73e-08	0.2	0.0361	0.19	0.269	1.2214
205933	0.756	1.66e-07	1.27e-08	0.2	0.0347	0.196	0.244	1.2214
281821	0.792	6.4e-07	1.28e-08	0.2	0.0348	0.196	0.208	1.2214
205146	0.635	3.99e-06	3.64e-10	0.201	0.0317	0.215	0.365	1.22262
303486	0.64	2.95e-06	9.91e-10	0.201	0.0326	0.21	0.36	1.22262
330344	0.563	1.74e-11	1.65e-10	0.202	0.0311	0.219	0.437	1.22385
330350	0.578	1.26e-12	1.99e-10	0.202	0.0313	0.218	0.422	1.22385
330355	0.604	8.75e-14	4.77e-10	0.202	0.0321	0.214	0.396	1.22385
367439	0.81	2.72e-07	5.05e-08	0.202	0.0368	0.188	0.19	1.22385
367446	0.811	1.82e-07	5.55e-08	0.202	0.0368	0.187	0.189	1.22385
240824	0.497	1.06e-06	1.05e-08	0.203	0.0351	0.197	0.497	1.22507
330351	0.58	8.62e-13	1.69e-10	0.203	0.0313	0.219	0.42	1.22507
280920	0.677	5.13e-11	9.83e-11	0.203	0.031	0.222	0.323	1.22507
280986	0.695	6.27e-10	8.35e-10	0.203	0.0327	0.211	0.305	1.22507
405161	0.729	1.33e-05	2.55e-08	0.203	0.036	0.192	0.271	1.22507
343090	0.788	7.46e-07	2.15e-08	0.203	0.0359	0.193	0.212	1.22507
288806	0.794	1.14e-07	6.65e-09	0.203	0.0346	0.2	0.206	1.22507
330349	0.576	9.07e-13	1.28e-10	0.204	0.0313	0.221	0.424	1.2263
241864	0.41	1.26e-08	1.06e-09	0.204	0.0331	0.21	0.41	1.2263
184748	0.602	3.6e-09	2e-10	0.204	0.0317	0.218	0.398	1.2263
245723	0.623	0.0104	2.73e-10	0.204	0.0319	0.217	0.377	1.2263
205144	0.634	2.47e-06	1.79e-10	0.204	0.0316	0.219	0.366	1.2263
280985	0.695	6.27e-10	7.01e-10	0.204	0.0327	0.212	0.305	1.2263
330696	0.733	0.011	1.1e-07	0.204	0.0381	0.183	0.267	1.2263
205931	0.743	1.94e-07	3e-09	0.204	0.034	0.204	0.257	1.2263
281823	0.792	6.4e-07	7.99e-09	0.204	0.035	0.199	0.208	1.2263
360611	0.798	3.99e-09	3.48e-08	0.204	0.0366	0.19	0.202	1.2263
360616	0.804	3.93e-09	5.09e-08	0.204	0.037	0.188	0.196	1.2263
330347	0.574	1.92e-12	8.82e-11	0.205	0.0313	0.223	0.426	1.22753
245722	0.623	0.0104	2.11e-10	0.205	0.0319	0.218	0.377	1.22753
288805	0.782	3.89e-08	2.36e-09	0.205	0.0339	0.205	0.218	1.22753
367443	0.808	1.48e-07	3.25e-08	0.205	0.0367	0.19	0.192	1.22753
367447	0.811	1.82e-07	3.66e-08	0.205	0.0369	0.19	0.189	1.22753
240836	0.497	1.06e-06	5.98e-09	0.206	0.035	0.2	0.497	1.22875
330348	0.576	9.07e-13	7.57e-11	0.206	0.0313	0.223	0.424	1.22875
330352	0.581	5.89e-13	8.55e-11	0.206	0.0313	0.223	0.419	1.22875
246452	0.583	0.000608	3.56e-11	0.206	0.0306	0.227	0.417	1.22875
207824	0.614	3.33e-10	8.59e-10	0.206	0.0332	0.211	0.386	1.22875
205145	0.635	1.89e-06	1.35e-10	0.206	0.0316	0.22	0.365	1.22875
205929	0.705	1.33e-07	2.17e-08	0.206	0.0365	0.193	0.295	1.22875
405159	0.727	1.09e-05	1.42e-08	0.206	0.0359	0.195	0.273	1.22875
359506	0.751	1.07e-07	2.54e-09	0.206	0.0342	0.205	0.249	1.22875
280955	0.757	4.48e-08	1.32e-09	0.206	0.0335	0.209	0.243	1.22875
205945	0.786	6.05e-07	4.01e-08	0.206	0.0371	0.189	0.214	1.22875
280921	0.678	3.46e-11	4.35e-11	0.207	0.031	0.226	0.322	1.22998
170546	0.295	0.000168	1.41e-07	0.207	0.039	0.181	0.295	1.22998
280958	0.758	3.08e-08	1.17e-09	0.207	0.0336	0.209	0.242	1.22998
184746	0.598	2.08e-09	8.41e-11	0.208	0.0316	0.223	0.402	1.23121
280956	0.754	3.57e-08	9.36e-10	0.208	0.0336	0.21	0.246	1.23121
356874	0.764	7.29e-06	8.96e-10	0.208	0.0336	0.211	0.236	1.23121
367441	0.812	1.21e-07	2.84e-08	0.208	0.0371	0.191	0.188	1.23121
241865	0.412	7.24e-09	4.45e-10	0.209	0.033	0.214	0.412	1.23244
246453	0.637	0.00393	1.28e-10	0.209	0.032	0.221	0.363	1.23244
343821	0.687	5.13e-06	1.93e-09	0.209	0.0344	0.206	0.313	1.23244
322230	0.725	4.01e-10	4.91e-09	0.209	0.0353	0.201	0.275	1.23244
288807	0.807	2.21e-07	1.13e-08	0.209	0.0362	0.197	0.193	1.23244
367445	0.81	9.84e-08	1.68e-08	0.209	0.0367	0.194	0.19	1.23244
204722	0.487	8.02e-07	1.01e-11	0.21	0.0304	0.233	0.487	1.23368
204721	0.485	1.31e-06	1.14e-11	0.21	0.0305	0.233	0.485	1.23368
170547	0.296	0.000138	1.12e-07	0.21	0.0392	0.183	0.296	1.23368
330697	0.743	0.00438	7.33e-08	0.21	0.0386	0.185	0.257	1.23368
359507	0.752	7.44e-08	1.29e-09	0.21	0.0343	0.209	0.248	1.23368
280957	0.757	1.68e-08	6.33e-10	0.21	0.0335	0.212	0.243	1.23368
356875	0.765	5.36e-06	6.26e-10	0.21	0.0336	0.213	0.235	1.23368
172863	0.313	0.000117	5.58e-08	0.211	0.0385	0.187	0.313	1.23491
301962	0.783	1.28e-14	9.44e-08	0.211	0.0392	0.184	0.217	1.23491
347400	0.8	6.09e-05	4.04e-09	0.211	0.0355	0.202	0.2	1.23491
280984	0.695	2.25e-10	1.67e-10	0.212	0.0327	0.219	0.305	1.23615
330694	0.731	0.00583	2.81e-08	0.212	0.0378	0.191	0.269	1.23615
207825	0.617	1.66e-10	2.86e-10	0.213	0.0334	0.217	0.383	1.23738
322231	0.726	2.67e-10	2.61e-09	0.213	0.0353	0.205	0.274	1.23738
405160	0.729	6.18e-06	5.44e-09	0.213	0.0362	0.201	0.271	1.23738
288808	0.808	1.48e-07	6.99e-09	0.213	0.0363	0.199	0.192	1.23738
405162	0.733	5.69e-06	5.1e-09	0.214	0.0363	0.201	0.267	1.23862
301960	0.76	2.56e-15	1.13e-08	0.214	0.0371	0.197	0.24	1.23862
360649	0.834	7.49e-07	1.01e-07	0.214	0.0399	0.184	0.166	1.23862
241866	0.414	1.66e-09	1.31e-10	0.215	0.033	0.221	0.414	1.23986
205143	0.623	2.71e-07	8.93e-13	0.215	0.0296	0.245	0.377	1.23986
367440	0.801	2.79e-08	4.96e-09	0.215	0.0364	0.201	0.199	1.23986
343088	0.788	2.91e-07	2.33e-09	0.216	0.0358	0.205	0.212	1.2411
140888	0.206	7.03e-05	7.3e-08	0.216	0.0398	0.186	0.206	1.2411
343823	0.714	2.36e-06	1.14e-09	0.217	0.0352	0.209	0.286	1.24234
169826	0.285	0.000115	4.81e-08	0.217	0.0394	0.188	0.285	1.24234
163798	0.268	6.56e-05	5.65e-08	0.217	0.0395	0.187	0.268	1.24234
360650	0.835	4.95e-07	6.73e-08	0.217	0.0399	0.186	0.165	1.24234
315298	0.667	1.12e-16	8.31e-10	0.218	0.0351	0.211	0.333	1.24359
140892	0.222	8.38e-06	2.83e-08	0.218	0.0389	0.191	0.222	1.24359
385756	0.78	0.0118	9.99e-09	0.218	0.0376	0.197	0.22	1.24359
385757	0.78	0.0118	9.99e-09	0.218	0.0376	0.197	0.22	1.24359
343089	0.789	2e-07	1.69e-09	0.218	0.0358	0.207	0.211	1.24359
315299	0.667	1.12e-16	7.83e-10	0.219	0.0352	0.211	0.333	1.24483
343822	0.71	1.14e-06	6.58e-10	0.219	0.035	0.212	0.29	1.24483
169825	0.284	0.00014	3.78e-08	0.219	0.0395	0.189	0.284	1.24483
288802	0.805	6.47e-08	2.43e-09	0.219	0.0363	0.205	0.195	1.24483
288803	0.806	4.27e-08	2.35e-09	0.219	0.0363	0.205	0.194	1.24483
172869	0.315	7.86e-05	2.08e-08	0.22	0.0389	0.193	0.315	1.24608
280951	0.739	6.11e-10	5.63e-11	0.22	0.0331	0.225	0.261	1.24608
359410	0.747	2.84e-10	3.84e-10	0.22	0.0348	0.215	0.253	1.24608
140889	0.208	4.54e-05	3.77e-08	0.22	0.0397	0.19	0.208	1.24608
172950	0.326	0.003	2.21e-08	0.221	0.0392	0.193	0.326	1.24732
169810	0.287	0.000526	2.5e-08	0.221	0.0393	0.192	0.287	1.24732
169824	0.278	0.000195	3.65e-08	0.221	0.0398	0.19	0.278	1.24732
280959	0.758	4.09e-09	9.84e-11	0.221	0.0338	0.222	0.242	1.24732
315300	0.668	6.83e-17	5.02e-10	0.222	0.0352	0.214	0.332	1.24857
206023	0.311	2.22e-10	5.11e-09	0.222	0.0376	0.201	0.311	1.24857
343086	0.735	2.47e-10	1.05e-10	0.222	0.0339	0.222	0.265	1.24857
280952	0.741	2.66e-10	4.09e-11	0.222	0.0331	0.226	0.259	1.24857
280953	0.743	1.74e-10	3.5e-11	0.222	0.033	0.227	0.257	1.24857
359411	0.745	7.34e-11	2.27e-10	0.222	0.0346	0.218	0.255	1.24857
280960	0.759	7.68e-09	1.03e-10	0.222	0.0339	0.222	0.241	1.24857
164595	0.206	0.000149	8.91e-08	0.222	0.0411	0.184	0.206	1.24857
304060	0.801	7.89e-08	2.02e-08	0.222	0.0392	0.193	0.199	1.24857
359412	0.746	1.45e-10	2.15e-10	0.223	0.0348	0.218	0.254	1.24982
172868	0.314	4.93e-05	1.26e-08	0.224	0.039	0.196	0.314	1.25107
163803	0.213	4.1e-05	1.71e-08	0.224	0.0393	0.194	0.213	1.25107
288804	0.807	2.79e-08	1.21e-09	0.224	0.0364	0.209	0.193	1.25107
169139	0.158	0.000797	9.19e-08	0.224	0.0415	0.184	0.158	1.25107
163807	0.26	7.35e-06	7.3e-08	0.226	0.0416	0.186	0.26	1.25358
343085	0.744	3.68e-11	8.04e-11	0.226	0.0343	0.223	0.256	1.25358
280962	0.752	1.35e-09	3.45e-11	0.226	0.0336	0.227	0.248	1.25358
359509	0.789	2.7e-08	1.16e-09	0.226	0.0367	0.209	0.211	1.25358
172811	0.295	0.000317	6.91e-09	0.227	0.0387	0.199	0.295	1.25483
359504	0.737	1.63e-10	5.29e-11	0.227	0.0341	0.225	0.263	1.25483
359505	0.738	1.06e-10	4.5e-11	0.227	0.034	0.226	0.262	1.25483
333788	0.753	1.33e-07	1.13e-09	0.227	0.0368	0.209	0.247	1.25483
280964	0.756	1.13e-09	3.32e-11	0.227	0.0338	0.228	0.244	1.25483
359415	0.699	4.59e-11	8.36e-11	0.228	0.0347	0.223	0.301	1.25609
280966	0.76	1.8e-09	3.55e-11	0.228	0.034	0.227	0.24	1.25609
359508	0.788	1.44e-08	9.41e-10	0.228	0.0368	0.21	0.212	1.25609
288799	0.802	1.83e-08	3.18e-10	0.228	0.0358	0.216	0.198	1.25609
172018	0.232	0.00285	4.37e-08	0.229	0.0414	0.189	0.232	1.25734
395453	0.841	5.29e-09	4.71e-09	0.229	0.0387	0.202	0.159	1.25734
269694	0.62	2.04e-11	1.37e-13	0.23	0.0305	0.253	0.38	1.2586
206024	0.314	1.22e-10	1.56e-09	0.23	0.0377	0.208	0.314	1.2586
343087	0.746	1.49e-11	3.77e-11	0.23	0.0343	0.227	0.254	1.2586
280950	0.751	2.36e-10	1.59e-11	0.23	0.0337	0.231	0.249	1.2586
280965	0.758	4.84e-10	2.1e-11	0.23	0.0339	0.23	0.242	1.2586
163801	0.211	2.91e-05	7.75e-09	0.23	0.0395	0.199	0.211	1.2586
172867	0.314	4.93e-05	4.37e-09	0.231	0.039	0.202	0.314	1.25986
360401	0.702	6.59e-13	8.64e-12	0.231	0.0334	0.234	0.298	1.25986
359503	0.735	8.28e-11	2.6e-11	0.231	0.0342	0.229	0.265	1.25986
280682	0.738	3.47e-11	4.19e-12	0.231	0.0328	0.237	0.262	1.25986
280961	0.75	3.62e-10	1.29e-11	0.231	0.0336	0.232	0.25	1.25986
288801	0.804	1.18e-08	2.01e-10	0.231	0.0359	0.218	0.196	1.25986
164581	0.186	0.00708	1.36e-07	0.231	0.0435	0.182	0.186	1.25986
172810	0.293	0.000205	3.11e-09	0.232	0.0388	0.204	0.293	1.26112
172640	0.29	0.0233	5.09e-08	0.232	0.0422	0.188	0.29	1.26112
169809	0.286	0.000343	6.2e-09	0.232	0.0395	0.2	0.286	1.26112
280681	0.738	3.47e-11	3.44e-12	0.232	0.0328	0.238	0.262	1.26112
280954	0.754	1.95e-10	1.34e-11	0.232	0.0339	0.232	0.246	1.26112
163802	0.212	2.33e-05	5.86e-09	0.232	0.0394	0.2	0.212	1.26112
367442	0.806	4.87e-09	5.97e-10	0.232	0.0371	0.213	0.194	1.26112
385758	0.781	0.00581	8e-10	0.233	0.0375	0.211	0.219	1.26238
172866	0.313	3.06e-05	3.09e-09	0.234	0.0391	0.204	0.313	1.26364
360405	0.703	4.19e-13	4.41e-12	0.234	0.0334	0.237	0.297	1.26364
164590	0.165	1.86e-05	6.37e-08	0.234	0.0429	0.186	0.165	1.26364
359414	0.698	2.33e-11	2.29e-11	0.235	0.0346	0.229	0.302	1.26491
280967	0.769	8.06e-10	1.2e-11	0.235	0.0342	0.232	0.231	1.26491
155474	0.216	0.00012	1.59e-08	0.235	0.0411	0.195	0.216	1.26491
288800	0.799	7.7e-09	6.57e-11	0.235	0.0356	0.224	0.201	1.26491
155476	0.22	5.12e-05	8.21e-09	0.236	0.0406	0.198	0.22	1.26617
360404	0.703	1.26e-13	3.49e-12	0.237	0.0335	0.238	0.297	1.26744
359413	0.749	1.92e-11	1.53e-11	0.237	0.0346	0.231	0.251	1.26744
164585	0.159	5.99e-05	9.64e-08	0.237	0.044	0.184	0.159	1.26744
280968	0.77	5.2e-10	7.49e-12	0.238	0.0343	0.235	0.23	1.26871
341819	0.825	7.86e-10	1.96e-08	0.238	0.042	0.193	0.175	1.26871
164586	0.163	2.99e-05	5.51e-08	0.238	0.0433	0.187	0.163	1.26871
164582	0.189	0.00424	5.05e-08	0.239	0.0434	0.188	0.189	1.26998
201534	0.708	2.25e-11	4.25e-13	0.24	0.0325	0.248	0.292	1.27125
280963	0.753	9.85e-11	3.16e-12	0.24	0.0339	0.239	0.247	1.27125
155475	0.223	3.3e-05	7.08e-09	0.24	0.0411	0.199	0.223	1.27125
359416	0.722	1.16e-11	3.17e-12	0.241	0.0341	0.239	0.278	1.27252
353798	0.781	8.39e-10	2.37e-11	0.241	0.0356	0.229	0.219	1.27252
341818	0.824	3.84e-10	1.09e-08	0.241	0.0418	0.197	0.176	1.27252
360403	0.702	5.95e-14	1.04e-12	0.242	0.0334	0.244	0.298	1.27379
360402	0.699	4.47e-14	8.32e-13	0.243	0.0335	0.245	0.301	1.27507
341820	0.828	9.64e-10	1.08e-08	0.243	0.042	0.197	0.172	1.27507
395199	0.746	4e-13	1.67e-12	0.244	0.0341	0.242	0.254	1.27634
232424	0.44	2.72e-05	7.89e-08	0.245	0.0453	0.185	0.44	1.27762
172949	0.319	0.000537	4.7e-10	0.245	0.0388	0.214	0.319	1.27762
164594	0.196	3.04e-06	1.02e-08	0.245	0.0423	0.197	0.196	1.27762
164596	0.196	0.00486	1.54e-08	0.245	0.0428	0.195	0.196	1.27762
164580	0.164	0.025	9.92e-08	0.245	0.0455	0.184	0.164	1.27762
359419	0.732	9.81e-13	1.83e-12	0.246	0.0344	0.241	0.268	1.2789
341817	0.804	2.3e-15	2.76e-09	0.246	0.0409	0.204	0.196	1.2789
341821	0.829	5.77e-10	7.2e-09	0.246	0.0421	0.199	0.171	1.2789
164584	0.157	4.02e-05	3.52e-08	0.246	0.0442	0.19	0.157	1.2789
169812	0.283	0.000171	9.15e-10	0.247	0.0398	0.21	0.283	1.28018
359418	0.732	9.81e-13	1.4e-12	0.247	0.0344	0.243	0.268	1.28018
409763	0.734	3.74e-10	1.17e-11	0.247	0.0359	0.233	0.266	1.28018
141956	0.207	5.66e-05	3.88e-09	0.247	0.0415	0.203	0.207	1.28018
164589	0.187	0.00598	2.11e-08	0.247	0.0436	0.193	0.187	1.28018
111018	0.17	4.49e-08	1.26e-07	0.247	0.0464	0.182	0.17	1.28018
167515	0.164	0.0024	6.56e-08	0.247	0.0453	0.186	0.164	1.28018
280941	0.733	2.09e-11	2.65e-13	0.248	0.0334	0.25	0.267	1.28146
359420	0.733	6.1e-13	1.08e-12	0.249	0.0344	0.244	0.267	1.28274
359422	0.737	4.9e-13	1.08e-12	0.249	0.0344	0.244	0.263	1.28274
280945	0.738	3.47e-11	1.37e-13	0.249	0.0331	0.253	0.262	1.28274
359417	0.731	4.69e-13	6.89e-13	0.25	0.0343	0.246	0.269	1.28403
359421	0.735	2.32e-13	7.74e-13	0.25	0.0344	0.245	0.265	1.28403
400952	0.884	0.000101	1.33e-08	0.25	0.0436	0.196	0.116	1.28403
164583	0.154	2.66e-05	2.32e-08	0.251	0.0444	0.192	0.154	1.28531
201535	0.722	1.13e-12	3.01e-14	0.252	0.0326	0.26	0.278	1.2866
280943	0.734	1.34e-11	1.43e-13	0.252	0.0335	0.253	0.266	1.2866
280944	0.735	8.56e-12	1.14e-13	0.252	0.0334	0.254	0.265	1.2866
280942	0.734	1.34e-11	9.46e-14	0.253	0.0334	0.255	0.266	1.28788
280948	0.739	2.23e-11	7.42e-14	0.253	0.0333	0.256	0.261	1.28788
200736	0.211	7.08e-10	1.67e-10	0.253	0.0391	0.219	0.211	1.28788
164593	0.188	2.77e-06	4.96e-09	0.254	0.043	0.201	0.188	1.28917
269695	0.651	4.92e-13	5.81e-16	0.255	0.0309	0.276	0.349	1.29046
169808	0.272	3.57e-06	3.16e-10	0.255	0.0401	0.216	0.272	1.29046
280946	0.734	1.34e-11	4.02e-14	0.255	0.0331	0.258	0.266	1.29046
200737	0.212	5.27e-10	9.96e-11	0.255	0.0389	0.222	0.212	1.29046
341823	0.806	6.27e-16	1.03e-09	0.255	0.0413	0.21	0.194	1.29046
141966	0.174	1.29e-06	7.04e-09	0.255	0.0436	0.199	0.174	1.29046
400951	0.883	5.71e-05	5.76e-09	0.255	0.0433	0.2	0.117	1.29046
170648	0.635	1.71e-12	2.53e-16	0.256	0.0306	0.279	0.365	1.29175
395232	0.787	0.00205	6.07e-11	0.256	0.0386	0.225	0.213	1.29175
341826	0.832	1.16e-10	1.94e-09	0.256	0.0422	0.206	0.168	1.29175
360450	0.731	2.85e-15	1.42e-13	0.257	0.0342	0.253	0.269	1.29305
280947	0.738	1.1e-11	2.7e-14	0.257	0.0332	0.26	0.262	1.29305
360781	0.757	2.12e-16	1.18e-12	0.258	0.0358	0.243	0.243	1.29434
248109	0.551	3.9e-16	8.07e-15	0.259	0.0327	0.265	0.449	1.29563
341836	0.807	3.23e-16	7.39e-10	0.259	0.0416	0.212	0.193	1.29563
141968	0.176	7.7e-07	3.41e-09	0.259	0.0433	0.203	0.176	1.29563
235952	0.902	6.2e-08	1.28e-07	0.259	0.0486	0.182	0.098	1.29563
280949	0.737	5.42e-12	1.45e-14	0.26	0.0332	0.263	0.263	1.29693
164587	0.177	0.0128	1.07e-08	0.26	0.045	0.197	0.177	1.29693
141965	0.172	6.2e-07	3.64e-09	0.26	0.0436	0.203	0.172	1.29693
341761	0.862	2.89e-08	5.06e-09	0.26	0.0439	0.201	0.138	1.29693
229311	0.322	0.000993	5.48e-08	0.261	0.0475	0.187	0.322	1.29823
164597	0.194	7.86e-07	1.06e-09	0.261	0.0422	0.21	0.194	1.29823
359781	0.883	0.000147	3.18e-08	0.261	0.0468	0.191	0.117	1.29823
269669	0.66	7.81e-14	1.56e-16	0.262	0.0311	0.281	0.34	1.29953
248110	0.557	1.6e-16	3.49e-15	0.263	0.0328	0.269	0.443	1.30083
232423	0.435	8.59e-06	4.42e-09	0.263	0.0444	0.202	0.435	1.30083
356876	0.826	4.99e-08	4.38e-12	0.263	0.0374	0.237	0.174	1.30083
168170	0.21	2.47e-08	5.48e-12	0.264	0.0378	0.236	0.21	1.30213
341824	0.83	9.51e-11	6.58e-10	0.264	0.0423	0.212	0.17	1.30213
341822	0.831	5.47e-11	7.34e-10	0.264	0.0423	0.212	0.169	1.30213
341791	0.863	1.71e-08	3.38e-09	0.264	0.0442	0.203	0.137	1.30213
359784	0.887	0.000209	3.12e-08	0.264	0.0473	0.191	0.113	1.30213
168171	0.211	1.88e-08	3.37e-12	0.265	0.0375	0.238	0.211	1.30343
359787	0.889	0.000143	6.47e-08	0.265	0.0485	0.186	0.111	1.30343
248111	0.558	1.04e-16	1.98e-15	0.266	0.0328	0.271	0.442	1.30474
341825	0.831	5.47e-11	4.89e-10	0.266	0.0423	0.214	0.169	1.30474
168172	0.212	1.42e-08	1.94e-12	0.267	0.0374	0.241	0.212	1.30604
164579	0.133	0.000299	2.25e-08	0.267	0.0473	0.193	0.133	1.30604
360798	0.883	5.03e-13	1.81e-08	0.267	0.0469	0.194	0.117	1.30604
425805	0.895	1.13e-10	9.51e-08	0.267	0.0496	0.184	0.105	1.30604
229309	0.31	0.000589	3.88e-08	0.268	0.0483	0.189	0.31	1.30735
164588	0.193	3.87e-07	2.89e-10	0.269	0.0421	0.217	0.193	1.30866
111017	0.157	1.04e-08	4.04e-08	0.269	0.0486	0.189	0.157	1.30866
341691	0.874	2e-08	7.89e-08	0.269	0.0496	0.185	0.126	1.30866
359788	0.89	9.7e-05	4.46e-08	0.269	0.0487	0.188	0.11	1.30866
341871	0.891	7.85e-07	7.95e-08	0.269	0.0497	0.185	0.109	1.30866
111016	0.157	3.35e-08	2.77e-08	0.27	0.0481	0.191	0.157	1.30996
359786	0.889	0.000143	2.11e-08	0.27	0.0477	0.193	0.111	1.30996
444963	0.909	4.88e-05	2e-08	0.27	0.0477	0.193	0.091	1.30996
110625	0.128	6.5e-09	7.55e-08	0.271	0.05	0.185	0.128	1.31128
341873	0.895	5.43e-07	1.34e-07	0.271	0.0509	0.182	0.105	1.31128
232453	0.425	6.99e-07	1.44e-09	0.272	0.0445	0.208	0.425	1.31259
400692	0.873	0.0082	8.08e-09	0.272	0.0467	0.198	0.127	1.31259
172635	0.26	0.000507	2.6e-11	0.273	0.0405	0.229	0.26	1.3139
444962	0.908	2.58e-05	1.24e-08	0.273	0.0474	0.196	0.092	1.3139
395454	0.856	7.65e-10	2.31e-11	0.274	0.0404	0.229	0.144	1.31521
172061	0.115	0.00332	4.17e-08	0.275	0.0496	0.189	0.115	1.31653
359783	0.886	0.00012	8.49e-09	0.275	0.0473	0.198	0.114	1.31653
341872	0.893	2.67e-07	4.37e-08	0.275	0.0498	0.189	0.107	1.31653
232443	0.339	0.000459	2.86e-09	0.276	0.0459	0.204	0.339	1.31785
274160	0.83	3.93e-13	1.13e-11	0.276	0.0401	0.233	0.17	1.31785
341875	0.895	1.52e-07	4.24e-08	0.276	0.0499	0.189	0.105	1.31785
341856	0.893	7.3e-08	2.59e-08	0.277	0.0492	0.192	0.107	1.31917
444964	0.91	3.04e-05	1.01e-08	0.277	0.0478	0.197	0.09	1.31917
341877	0.896	8.5e-08	3.75e-08	0.278	0.0501	0.19	0.104	1.32049
395233	0.829	0.0129	1.08e-10	0.279	0.0426	0.222	0.171	1.32181
231792	0.376	1.27e-07	1.43e-11	0.28	0.0408	0.232	0.376	1.32313
167510	0.149	1.98e-06	1.54e-09	0.28	0.0458	0.208	0.149	1.32313
163637	0.121	4.41e-07	6.72e-08	0.28	0.0513	0.186	0.121	1.32313
341867	0.877	2.37e-08	7.67e-09	0.281	0.0481	0.199	0.123	1.32445
359785	0.887	8.14e-05	5.58e-09	0.281	0.0476	0.201	0.113	1.32445
232498	0.431	4.42e-07	1.06e-09	0.282	0.0457	0.21	0.431	1.32578
232445	0.346	4.83e-11	2.64e-12	0.282	0.0397	0.24	0.346	1.32578
167517	0.152	2.51e-06	1.37e-09	0.282	0.0459	0.208	0.152	1.32578
359789	0.891	6.48e-05	8.89e-09	0.283	0.0487	0.198	0.109	1.32711
341883	0.895	4.03e-08	1.73e-08	0.283	0.0497	0.194	0.105	1.32711
395581	0.855	2.25e-11	4.19e-12	0.284	0.0404	0.237	0.145	1.32843
163814	0.216	0.000487	1.49e-10	0.285	0.044	0.22	0.216	1.32976
395469	0.855	2.25e-11	2.8e-12	0.285	0.0402	0.239	0.145	1.32976
341693	0.877	6.38e-09	1.75e-08	0.285	0.0501	0.194	0.123	1.32976
163815	0.217	0.0004	1.15e-10	0.286	0.0438	0.221	0.217	1.33109
140881	0.0874	2.34e-06	9.02e-09	0.286	0.0493	0.198	0.0874	1.33109
231797	0.377	9.8e-08	2.65e-12	0.287	0.0404	0.24	0.377	1.33242
275054	0.899	3.08e-09	3.59e-09	0.287	0.048	0.203	0.101	1.33242
232442	0.333	0.000102	5.78e-10	0.288	0.0459	0.213	0.333	1.33376
341832	0.86	3.15e-11	7.93e-10	0.288	0.0463	0.211	0.14	1.33376
231798	0.378	7.56e-08	2.25e-12	0.289	0.0406	0.24	0.378	1.33509
231793	0.377	9.8e-08	2.13e-12	0.289	0.0405	0.241	0.377	1.33509
231796	0.375	7.1e-08	9e-13	0.289	0.0398	0.245	0.375	1.33509
232441	0.328	0.000406	2.13e-10	0.291	0.0452	0.218	0.328	1.33776
167516	0.151	1.17e-06	4.53e-10	0.291	0.0461	0.214	0.151	1.33776
395582	0.856	1.19e-11	1.29e-12	0.291	0.0404	0.243	0.144	1.33776
341869	0.878	1.34e-08	1.87e-09	0.291	0.0478	0.207	0.122	1.33776
341876	0.895	4.03e-08	8.01e-09	0.291	0.0499	0.199	0.105	1.33776
270433	0.102	0.00144	1.38e-07	0.291	0.0548	0.182	0.102	1.33776
341870	0.878	1.34e-08	2.26e-09	0.292	0.0484	0.206	0.122	1.3391
141960	0.0886	2.04e-05	6.31e-08	0.292	0.0535	0.186	0.0886	1.3391
341859	0.897	1.16e-08	5.81e-09	0.293	0.0499	0.2	0.103	1.34044
275055	0.901	1.54e-09	1.98e-09	0.293	0.0482	0.206	0.099	1.34044
232455	0.422	3.1e-07	4.38e-11	0.294	0.044	0.226	0.422	1.34178
275056	0.902	7.53e-10	1.78e-09	0.294	0.0483	0.207	0.098	1.34178
445004	0.916	0.000233	8.07e-08	0.294	0.0542	0.185	0.084	1.34178
341878	0.885	1.38e-09	1.17e-09	0.295	0.0479	0.209	0.115	1.34313
232440	0.398	7.78e-08	2.37e-12	0.296	0.0416	0.24	0.398	1.34447
270435	0.104	0.000924	7.26e-08	0.297	0.0546	0.186	0.104	1.34582
232450	0.378	7.56e-08	1.97e-13	0.298	0.0398	0.251	0.378	1.34716
280509	0.122	2.62e-05	3.51e-08	0.298	0.0535	0.19	0.122	1.34716
341860	0.898	6.04e-09	3.41e-09	0.299	0.05	0.203	0.102	1.34851
232454	0.42	1.8e-07	1.54e-11	0.3	0.0439	0.231	0.42	1.34986
232451	0.38	5.83e-08	1.23e-13	0.3	0.0398	0.253	0.38	1.34986
341868	0.877	6.38e-09	5.55e-10	0.301	0.0479	0.213	0.123	1.35121
445005	0.917	0.000149	4.5e-08	0.301	0.0546	0.188	0.083	1.35121
341880	0.887	3.66e-10	6.41e-10	0.303	0.0485	0.212	0.113	1.35391
275058	0.903	3.6e-10	6.43e-10	0.303	0.0485	0.212	0.097	1.35391
232444	0.337	5.59e-05	7.56e-11	0.304	0.0462	0.223	0.337	1.35527
275057	0.902	1.54e-10	4.46e-10	0.304	0.0482	0.214	0.098	1.35527
445007	0.92	0.000176	5.03e-08	0.304	0.0553	0.188	0.08	1.35527
395360	0.787	2.41e-17	8.24e-18	0.305	0.0347	0.292	0.213	1.35663
232446	0.353	7.37e-12	5.2e-14	0.306	0.04	0.257	0.353	1.35798
232438	0.396	4.36e-08	2.43e-13	0.307	0.0412	0.25	0.396	1.35934
232447	0.354	5.35e-12	4.47e-14	0.307	0.04	0.258	0.354	1.35934
232448	0.353	7.37e-12	4.75e-14	0.308	0.0401	0.258	0.353	1.3607
341858	0.895	2.39e-09	5.37e-10	0.308	0.049	0.213	0.105	1.3607
445006	0.919	9.37e-05	2.91e-08	0.308	0.0551	0.191	0.081	1.3607
232449	0.354	5.35e-12	3.29e-14	0.309	0.0401	0.259	0.354	1.36206
243750	0.873	1.21e-06	1.32e-07	0.309	0.058	0.182	0.127	1.36206
399758	0.884	0.0402	1.66e-08	0.309	0.0542	0.194	0.116	1.36206
407567	0.934	2.71e-06	3.17e-08	0.31	0.0554	0.191	0.066	1.36343
401421	0.923	8.19e-09	7.35e-09	0.312	0.0534	0.199	0.077	1.36615
232482	0.444	6.39e-07	1.19e-11	0.314	0.0457	0.233	0.444	1.36889
395588	0.874	7.77e-13	7.48e-13	0.314	0.0432	0.245	0.126	1.36889
269495	0.0886	0.524	7.79e-08	0.314	0.058	0.185	0.0886	1.36889
182800	0.104	5.46e-05	4.31e-08	0.315	0.0569	0.189	0.104	1.37026
395587	0.873	3.24e-13	4.76e-13	0.316	0.043	0.247	0.127	1.37163
141088	0.0886	1.77e-06	1.83e-08	0.316	0.0556	0.194	0.0886	1.37163
141087	0.085	1.4e-05	4.51e-08	0.316	0.0573	0.188	0.085	1.37163
360452	0.769	8.2e-20	4.66e-19	0.317	0.0347	0.303	0.231	1.373
232452	0.42	7.95e-08	1.06e-12	0.318	0.044	0.244	0.42	1.37438
401905	0.765	2.88e-18	2.29e-16	0.318	0.0379	0.28	0.235	1.37438
232439	0.398	1.4e-08	2.53e-14	0.319	0.0411	0.26	0.398	1.37575
401904	0.764	1.18e-18	1.37e-16	0.319	0.0378	0.282	0.236	1.37575
341857	0.891	2.08e-10	8.03e-11	0.319	0.0485	0.223	0.109	1.37575
232481	0.443	3.78e-07	4.01e-12	0.321	0.0455	0.238	0.443	1.37851
360451	0.768	3.24e-20	2.22e-19	0.321	0.0348	0.305	0.232	1.37851
231795	0.404	4.85e-08	3.06e-14	0.322	0.0416	0.26	0.404	1.37988
401907	0.766	1.51e-18	1.04e-16	0.323	0.0381	0.283	0.234	1.38127
232456	0.424	8.29e-08	6.53e-13	0.324	0.0444	0.246	0.424	1.38265
360453	0.77	4.12e-20	3.72e-19	0.324	0.0354	0.304	0.23	1.38265
270432	0.101	0.000305	7.04e-09	0.324	0.0554	0.199	0.101	1.38265
231794	0.402	2.7e-08	1.71e-14	0.325	0.0416	0.262	0.402	1.38403
142170	0.109	5.53e-05	1.06e-08	0.325	0.0562	0.197	0.109	1.38403
401906	0.765	6.13e-19	4.82e-17	0.326	0.038	0.286	0.235	1.38542
341882	0.892	1.01e-10	1.03e-10	0.327	0.0499	0.222	0.108	1.3868
182799	0.103	2.47e-05	1.23e-08	0.327	0.0569	0.196	0.103	1.3868
163632	0.0958	1.3e-05	6.24e-08	0.327	0.0598	0.186	0.0958	1.3868
141086	0.085	4.08e-06	1.83e-08	0.327	0.0576	0.194	0.085	1.3868
141085	0.0826	7.1e-06	3.01e-08	0.327	0.0584	0.191	0.0826	1.3868
169619	0.0743	0.675	3.24e-08	0.328	0.0587	0.19	0.0743	1.38819
298641	0.097	9.97e-06	4.16e-08	0.331	0.0599	0.189	0.097	1.39236
360799	0.898	1.6e-16	2.34e-11	0.333	0.0491	0.229	0.102	1.39515
163946	0.0731	0.0016	5.46e-08	0.333	0.0608	0.187	0.0731	1.39515
232480	0.441	1.29e-07	1.48e-13	0.337	0.0449	0.253	0.441	1.40074
232499	0.426	2.1e-08	1.05e-13	0.337	0.0446	0.254	0.426	1.40074
225786	0.14	1.54e-06	9.44e-08	0.337	0.0626	0.184	0.14	1.40074
341881	0.891	4.35e-11	2.64e-11	0.338	0.05	0.229	0.109	1.40214
482381	0.899	7.85e-19	9.69e-08	0.338	0.0628	0.184	0.101	1.40214
141084	0.0814	2.59e-06	1.24e-08	0.338	0.0588	0.196	0.0814	1.40214
360797	0.844	1.39e-21	3.37e-17	0.342	0.0397	0.287	0.156	1.40776
232479	0.441	1.29e-07	7.43e-14	0.343	0.0451	0.256	0.441	1.40917
270374	0.0778	0.00161	3.11e-08	0.344	0.0615	0.191	0.0778	1.41058
163630	0.0898	1.56e-05	3.25e-08	0.345	0.0618	0.19	0.0898	1.41199
232478	0.44	7.38e-08	3.43e-14	0.347	0.045	0.259	0.44	1.41482
163631	0.0934	6.95e-06	1.51e-08	0.347	0.0606	0.195	0.0934	1.41482
269494	0.0802	0.561	1.05e-08	0.348	0.0603	0.197	0.0802	1.41623
232135	0.163	2.99e-05	1.28e-07	0.35	0.0657	0.182	0.163	1.41907
269057	0.0958	4.03e-06	7.64e-11	0.351	0.0532	0.223	0.0958	1.42049
298640	0.0934	6.95e-06	1.16e-08	0.352	0.0611	0.196	0.0934	1.42191
269053	0.0659	0.958	1.41e-07	0.353	0.0665	0.181	0.0659	1.42333
407560	0.939	1.39e-07	1.23e-08	0.353	0.0614	0.196	0.061	1.42333
269496	0.0838	0.405	3.52e-09	0.354	0.0592	0.203	0.0838	1.42476
229298	0.141	1.19e-06	3.91e-08	0.356	0.0641	0.189	0.141	1.42761
232468	0.387	1.75e-14	1.65e-17	0.359	0.0412	0.29	0.387	1.4319
225783	0.103	7.66e-07	4.98e-08	0.359	0.0653	0.188	0.103	1.4319
182881	0.0731	0.00959	3.14e-08	0.359	0.0643	0.191	0.0731	1.4319
166655	0.0707	0.0147	1.68e-08	0.36	0.0632	0.194	0.0707	1.43333
360796	0.834	4.8e-23	1.22e-18	0.361	0.04	0.299	0.166	1.43476
229303	0.138	7.27e-06	7.45e-09	0.361	0.0618	0.199	0.138	1.43476
341879	0.904	3.18e-11	6.94e-12	0.362	0.0519	0.235	0.096	1.4362
163955	0.0503	0.0205	9.64e-08	0.362	0.0672	0.184	0.0503	1.4362
182856	0.079	0.000475	7.06e-09	0.364	0.0622	0.199	0.079	1.43907
229304	0.149	1.98e-06	7.09e-09	0.365	0.0625	0.199	0.149	1.44051
225782	0.103	2.15e-07	2.38e-08	0.368	0.0653	0.192	0.103	1.44484
196865	0.0431	0.0125	1.48e-07	0.37	0.0698	0.181	0.0431	1.44773
360795	0.83	1.54e-23	5.27e-20	0.371	0.0394	0.31	0.17	1.44918
182896	0.0623	0.00193	1.66e-09	0.373	0.0611	0.207	0.0623	1.45208
182880	0.0695	0.00796	2.06e-08	0.375	0.0662	0.193	0.0695	1.45499
168536	0.0599	0.0196	7.23e-09	0.375	0.0641	0.199	0.0599	1.45499
232477	0.431	2.83e-09	2.02e-16	0.377	0.0449	0.28	0.431	1.4579
268083	0.0431	0.0125	9.28e-08	0.383	0.0711	0.184	0.0431	1.46668
360794	0.841	8.34e-24	1.86e-20	0.384	0.0404	0.314	0.159	1.46815
506366	0.907	5.03e-21	1.1e-08	0.385	0.0667	0.197	0.093	1.46961
232474	0.424	1.03e-09	8.3e-18	0.387	0.044	0.292	0.424	1.47256
163954	0.0443	0.0259	5.27e-08	0.387	0.0705	0.187	0.0443	1.47256
360792	0.83	2.73e-25	2.17e-22	0.389	0.0389	0.329	0.17	1.4755
269052	0.0611	0.965	3.27e-08	0.389	0.0696	0.19	0.0611	1.4755
163888	0.0479	0.0721	4.16e-08	0.389	0.0702	0.189	0.0479	1.4755
165759	0.0383	0.00369	2.28e-08	0.389	0.069	0.192	0.0383	1.4755
360793	0.836	9.3e-25	3.66e-22	0.392	0.0394	0.327	0.164	1.47994
168230	0.0515	0.00626	8.22e-09	0.393	0.0675	0.198	0.0515	1.48142
232475	0.428	1.08e-09	3.76e-18	0.394	0.0443	0.295	0.428	1.4829
338537	0.837	1.18e-11	9.19e-09	0.398	0.0686	0.198	0.163	1.48884
232147	0.154	1.5e-06	7.82e-10	0.398	0.064	0.211	0.154	1.48884
163943	0.0479	0.0129	9.35e-09	0.398	0.0687	0.198	0.0479	1.48884
166120	0.0527	0.013	2.26e-09	0.399	0.0661	0.206	0.0527	1.49033
163887	0.0455	0.107	3.99e-08	0.399	0.072	0.189	0.0455	1.49033
506367	0.91	1.2e-20	8.14e-09	0.401	0.0688	0.198	0.09	1.49332
268079	0.0479	0.0129	2e-08	0.406	0.0717	0.193	0.0479	1.5008
165383	0.0419	0.0409	2.62e-08	0.406	0.0723	0.192	0.0419	1.5008
166038	0.0407	0.228	5.59e-08	0.407	0.0742	0.187	0.0407	1.5023
232476	0.428	4.21e-10	5.11e-19	0.408	0.0447	0.302	0.428	1.50381
166040	0.0539	0.112	1.25e-09	0.408	0.0664	0.209	0.0539	1.50381
166326	0.0659	0.000914	1.8e-11	0.411	0.0603	0.23	0.0659	1.50833
466769	0.966	1.94e-08	3.77e-08	0.415	0.0746	0.19	0.034	1.51437
165427	0.0347	0.0654	1.09e-07	0.416	0.0777	0.183	0.0347	1.51589
142138	0.0407	0.0202	4.94e-08	0.417	0.0757	0.188	0.0407	1.5174
165340	0.0443	0.00975	4.52e-08	0.418	0.0757	0.188	0.0443	1.51892
167951	0.0395	0.0639	2.89e-08	0.419	0.0748	0.191	0.0395	1.52044
163936	0.0443	0.00975	3.9e-09	0.42	0.0706	0.203	0.0443	1.52196
142140	0.0407	0.0202	1.21e-08	0.422	0.0733	0.196	0.0407	1.52501
141048	0.0371	0.0151	6.34e-08	0.422	0.0772	0.186	0.0371	1.52501
196864	0.0335	0.0106	4.04e-08	0.423	0.0763	0.189	0.0335	1.52653
163919	0.0347	0.0654	1.01e-07	0.425	0.0791	0.184	0.0347	1.52959
166276	0.0479	0.00462	2.72e-10	0.426	0.0666	0.217	0.0479	1.53112
518657	0.959	3.81e-11	1.97e-08	0.426	0.0751	0.193	0.041	1.53112
165993	0.0407	0.0512	2.16e-08	0.426	0.0753	0.193	0.0407	1.53112
530657	0.974	7.17e-08	1.22e-07	0.426	0.0797	0.182	0.026	1.53112
167945	0.0371	0.0985	4.46e-08	0.427	0.0773	0.188	0.0371	1.53265
338538	0.837	2.9e-12	6.52e-10	0.428	0.0684	0.212	0.163	1.53419
446457	0.89	1.15e-13	9.26e-09	0.428	0.0738	0.198	0.11	1.53419
142139	0.0395	0.0257	1.19e-08	0.429	0.0745	0.196	0.0395	1.53572
280431	0.0323	0.103	1.19e-07	0.429	0.0804	0.182	0.0323	1.53572
165183	0.0311	0.128	1.28e-07	0.431	0.081	0.182	0.0311	1.5388
182803	0.0671	0.000711	8.94e-10	0.432	0.0696	0.211	0.0671	1.54034
166114	0.0491	0.0101	1.54e-09	0.433	0.0708	0.208	0.0491	1.54188
163942	0.0431	0.0326	6.54e-09	0.434	0.0741	0.2	0.0431	1.54342
164533	0.0383	0.0117	9.52e-09	0.434	0.0749	0.198	0.0383	1.54342
163910	0.0383	0.0326	4.1e-08	0.435	0.0786	0.189	0.0383	1.54496
166112	0.0479	0.0129	9.36e-10	0.441	0.0713	0.21	0.0479	1.55426
167934	0.0311	0.128	1.31e-07	0.442	0.0831	0.182	0.0311	1.55582
165199	0.0299	0.159	1.25e-07	0.442	0.0828	0.182	0.0299	1.55582
165204	0.0299	0.159	1.06e-07	0.442	0.0824	0.183	0.0299	1.55582
164532	0.0371	0.0151	7.67e-09	0.444	0.076	0.199	0.0371	1.55893
163880	0.0275	0.0386	1.28e-07	0.445	0.0836	0.182	0.0275	1.56049
166119	0.0479	0.00462	2.08e-10	0.446	0.0693	0.218	0.0479	1.56205
165988	0.0407	0.0512	5.34e-09	0.446	0.0757	0.201	0.0407	1.56205
165096	0.0323	0.224	1.25e-07	0.446	0.0836	0.182	0.0323	1.56205
200506	0.0874	3.73e-08	2.62e-13	0.447	0.0602	0.25	0.0874	1.56361
166308	0.0479	0.0321	7.9e-11	0.447	0.0678	0.223	0.0479	1.56361
163441	0.0275	0.0386	9.15e-08	0.448	0.083	0.184	0.0275	1.56518
173183	0.0491	0.0036	2.38e-10	0.449	0.0701	0.218	0.0491	1.56674
166093	0.0455	0.00761	4.18e-10	0.449	0.0711	0.215	0.0455	1.56674
163906	0.0335	0.0318	2.22e-08	0.449	0.0795	0.193	0.0335	1.56674
414106	0.949	4.51e-11	2.08e-12	0.452	0.0633	0.241	0.051	1.57145
165241	0.0359	0.249	5.62e-08	0.452	0.0825	0.187	0.0359	1.57145
165197	0.0275	0.242	1.4e-07	0.452	0.0851	0.181	0.0275	1.57145
163909	0.0323	0.0137	6.31e-08	0.453	0.0829	0.186	0.0323	1.57302
338539	0.838	1.56e-12	8.69e-11	0.454	0.0691	0.223	0.162	1.5746
506369	0.914	1.85e-22	3.52e-10	0.454	0.0714	0.216	0.086	1.5746
163929	0.0347	0.00814	1.8e-08	0.454	0.0798	0.194	0.0347	1.5746
167932	0.0287	0.197	1.18e-07	0.454	0.085	0.183	0.0287	1.5746
163918	0.0335	0.0318	1.75e-08	0.455	0.08	0.194	0.0335	1.57617
280430	0.0311	0.128	4.42e-08	0.455	0.0824	0.189	0.0311	1.57617
165356	0.0335	0.0106	7.12e-08	0.457	0.084	0.186	0.0335	1.57933
182802	0.0515	0.00626	4.82e-09	0.458	0.0774	0.201	0.0515	1.58091
165198	0.0287	0.197	6.14e-08	0.458	0.0838	0.187	0.0287	1.58091
165439	0.0323	0.224	3.91e-08	0.459	0.0827	0.189	0.0323	1.58249
163876	0.0347	0.15	5.53e-08	0.46	0.0839	0.187	0.0347	1.58407
407953	0.954	3.45e-07	3.54e-11	0.462	0.0687	0.227	0.046	1.58725
163911	0.0395	0.0257	3.3e-09	0.464	0.0775	0.203	0.0395	1.59042
165265	0.0323	0.103	1.47e-08	0.464	0.0811	0.195	0.0323	1.59042
163877	0.0371	0.0985	1.5e-08	0.465	0.0813	0.195	0.0371	1.59201
166113	0.0479	0.00462	1.2e-10	0.466	0.0714	0.221	0.0479	1.59361
531311	0.975	1.46e-08	1.43e-08	0.466	0.0813	0.195	0.025	1.59361
163932	0.0371	0.00481	1.41e-09	0.468	0.0765	0.208	0.0371	1.5968
165999	0.0383	0.0117	1.32e-09	0.469	0.0764	0.209	0.0383	1.59839
163907	0.0299	0.0231	5.17e-08	0.469	0.0854	0.188	0.0299	1.59839
163930	0.0383	0.00369	6.02e-09	0.47	0.0799	0.2	0.0383	1.59999
165909	0.0419	0.0159	5.37e-10	0.471	0.075	0.213	0.0419	1.60159
142112	0.0407	0.0202	9.06e-10	0.471	0.076	0.211	0.0407	1.60159
163928	0.0335	0.0106	9.09e-09	0.471	0.0811	0.198	0.0335	1.60159
163922	0.0275	0.0386	5.94e-08	0.471	0.0862	0.187	0.0275	1.60159
165187	0.0299	0.159	3.15e-08	0.473	0.0848	0.191	0.0299	1.6048
165232	0.0263	0.0497	5.63e-08	0.473	0.0863	0.187	0.0263	1.6048
407952	0.954	3.45e-07	1.62e-11	0.474	0.0694	0.231	0.046	1.60641
165266	0.0431	0.0326	7.63e-10	0.474	0.0762	0.211	0.0431	1.60641
407951	0.953	1.38e-07	7.08e-12	0.475	0.0683	0.235	0.047	1.60801
166307	0.0443	0.00975	1.43e-11	0.476	0.0695	0.232	0.0443	1.60962
163931	0.0395	0.00283	2.01e-09	0.477	0.0787	0.206	0.0395	1.61123
165987	0.0383	0.0326	1.11e-09	0.477	0.0773	0.209	0.0383	1.61123
165998	0.0371	0.0151	1.18e-09	0.478	0.0777	0.209	0.0371	1.61285
165761	0.0359	0.00626	1.95e-10	0.478	0.0741	0.219	0.0359	1.61285
165227	0.0299	0.329	4.02e-08	0.478	0.0862	0.189	0.0299	1.61285
167958	0.0359	0.052	1.21e-09	0.479	0.0779	0.209	0.0359	1.61446
165758	0.0347	0.00814	3.04e-10	0.479	0.0751	0.216	0.0347	1.61446
165986	0.0359	0.0194	1.74e-09	0.48	0.0789	0.207	0.0359	1.61607
167940	0.0347	0.0654	2.58e-09	0.48	0.0797	0.205	0.0347	1.61607
163875	0.0251	0.167	9.53e-08	0.48	0.0892	0.184	0.0251	1.61607
163923	0.0275	0.0386	3.36e-08	0.481	0.0864	0.19	0.0275	1.61769
166306	0.0431	0.0125	1.32e-11	0.482	0.0702	0.232	0.0431	1.61931
165223	0.024	0.0823	8.57e-08	0.483	0.0894	0.185	0.024	1.62093
167941	0.0359	0.052	1.42e-09	0.484	0.079	0.208	0.0359	1.62255
142051	0.0287	0.0833	1.65e-08	0.485	0.0851	0.194	0.0287	1.62418
508250	0.957	5.87e-10	6.69e-09	0.486	0.083	0.2	0.043	1.6258
525757	0.957	5.87e-10	6.69e-09	0.486	0.083	0.2	0.043	1.6258
525758	0.957	5.87e-10	6.69e-09	0.486	0.083	0.2	0.043	1.6258
163947	0.0275	0.0386	1.42e-08	0.487	0.0851	0.195	0.0275	1.62743
165760	0.0335	0.00303	3.03e-10	0.488	0.0766	0.216	0.0335	1.62905
163912	0.0251	0.0641	6.05e-08	0.488	0.0893	0.187	0.0251	1.62905
163917	0.0323	0.0137	2.69e-09	0.489	0.0813	0.205	0.0323	1.63068
163886	0.0287	0.197	1.77e-08	0.489	0.0859	0.194	0.0287	1.63068
165225	0.0287	0.395	3.55e-08	0.489	0.0878	0.19	0.0287	1.63068
142048	0.0251	0.0641	4.82e-08	0.489	0.0887	0.188	0.0251	1.63068
170117	0.0251	0.167	3.32e-08	0.489	0.0877	0.19	0.0251	1.63068
165203	0.0263	0.133	1.7e-08	0.49	0.086	0.194	0.0263	1.63232
163914	0.0263	0.0497	3.29e-08	0.491	0.0881	0.19	0.0263	1.63395
163443	0.0228	0.0347	8.43e-08	0.491	0.0908	0.185	0.0228	1.63395
165983	0.0407	0.0202	2.17e-10	0.493	0.0766	0.218	0.0407	1.63722
166951	0.0275	0.0118	2.38e-09	0.495	0.082	0.205	0.0275	1.6405
166952	0.0275	0.0118	2.49e-09	0.495	0.0821	0.205	0.0275	1.6405
163438	0.0216	0.0454	1.2e-07	0.495	0.0927	0.182	0.0216	1.6405
340479	0.94	3.24e-14	1.71e-08	0.496	0.0871	0.194	0.06	1.64214
269051	0.0431	0.0125	9.2e-11	0.496	0.0756	0.222	0.0431	1.64214
165996	0.0419	0.0159	1.33e-10	0.498	0.0766	0.221	0.0419	1.64543
165992	0.0395	0.0257	2.3e-10	0.498	0.0776	0.218	0.0395	1.64543
171442	0.0383	0.0326	6.1e-10	0.498	0.0796	0.213	0.0383	1.64543
182801	0.0491	0.0036	6.18e-10	0.499	0.0796	0.213	0.0491	1.64707
171443	0.0407	0.0512	3.03e-10	0.499	0.0783	0.216	0.0407	1.64707
166002	0.0323	0.0137	2.19e-10	0.499	0.0776	0.218	0.0323	1.64707
165177	0.0251	0.167	1.7e-08	0.499	0.0877	0.194	0.0251	1.64707
163874	0.0228	0.261	7.72e-08	0.499	0.0921	0.185	0.0228	1.64707
165253	0.0335	0.0821	1.34e-09	0.5	0.0815	0.208	0.0335	1.64872
163442	0.0216	0.0454	1.01e-07	0.5	0.093	0.184	0.0216	1.64872
165985	0.0335	0.0106	3.49e-10	0.502	0.0791	0.216	0.0335	1.65202
163859	0.0228	0.106	7.71e-08	0.502	0.0927	0.185	0.0228	1.65202
340480	0.945	2.1e-12	2.34e-08	0.503	0.0893	0.192	0.055	1.65367
163439	0.0228	0.0347	3.43e-08	0.503	0.0903	0.19	0.0228	1.65367
165220	0.0216	0.135	1.05e-07	0.503	0.0937	0.183	0.0216	1.65367
142050	0.0263	0.133	1.29e-08	0.504	0.0877	0.196	0.0263	1.65533
163891	0.0251	0.0641	8.24e-09	0.504	0.0866	0.198	0.0251	1.65533
165991	0.0383	0.0326	2.73e-10	0.505	0.0791	0.217	0.0383	1.65699
165229	0.0323	0.103	1.53e-09	0.505	0.0827	0.208	0.0323	1.65699
164656	0.0251	0.0641	2.23e-08	0.505	0.0894	0.193	0.0251	1.65699
165175	0.024	0.209	2.28e-08	0.505	0.0894	0.192	0.024	1.65699
165741	0.0299	0.0657	9.3e-09	0.506	0.0873	0.198	0.0299	1.65864
165982	0.0383	0.0326	1.68e-10	0.508	0.0785	0.219	0.0383	1.66196
163883	0.0287	0.0833	2.83e-09	0.508	0.0845	0.204	0.0287	1.66196
165178	0.0263	0.133	3.75e-09	0.508	0.0852	0.203	0.0263	1.66196
163863	0.0216	0.323	7.23e-08	0.509	0.0937	0.186	0.0216	1.66363
167080	0.0754	0.743	9.84e-10	0.51	0.0825	0.21	0.0754	1.66529
167098	0.0754	0.743	9.84e-10	0.51	0.0825	0.21	0.0754	1.66529
166001	0.0419	0.00546	2.28e-11	0.51	0.0752	0.229	0.0419	1.66529
165990	0.0371	0.0412	2.84e-10	0.511	0.08	0.217	0.0371	1.66696
165174	0.0228	0.106	2.44e-08	0.511	0.0907	0.192	0.0228	1.66696
393647	0.975	1.46e-08	4.83e-08	0.512	0.0929	0.188	0.025	1.66863
183108	0.149	0.00381	1.31e-08	0.516	0.0899	0.196	0.149	1.67531
166953	0.0311	0.00522	1e-10	0.517	0.0789	0.222	0.0311	1.67699
394502	0.975	1.46e-08	2.3e-08	0.518	0.0918	0.192	0.025	1.67867
163837	0.024	0.0823	1.04e-08	0.518	0.0896	0.197	0.024	1.67867
165997	0.0419	0.00546	1.44e-11	0.519	0.0757	0.232	0.0419	1.68035
163835	0.0228	0.106	1.81e-08	0.523	0.092	0.194	0.0228	1.68708
167929	0.0287	0.0833	2.07e-09	0.524	0.0864	0.206	0.0287	1.68877
165222	0.0228	0.0347	1.45e-08	0.524	0.0915	0.195	0.0228	1.68877
164655	0.024	0.0823	1.17e-08	0.525	0.0911	0.196	0.024	1.69046
163866	0.0228	0.261	1.49e-08	0.525	0.0918	0.195	0.0228	1.69046
163864	0.0204	0.172	5.87e-08	0.525	0.096	0.187	0.0204	1.69046
166309	0.0467	0.00594	4.58e-13	0.526	0.0714	0.248	0.0467	1.69215
165995	0.0407	0.00705	1.5e-11	0.526	0.0768	0.231	0.0407	1.69215
166310	0.0527	0.000517	2.65e-14	0.527	0.068	0.26	0.0527	1.69384
163834	0.0204	0.172	6.32e-08	0.527	0.0966	0.186	0.0204	1.69384
163856	0.0204	0.172	4.31e-08	0.528	0.0955	0.189	0.0204	1.69554
164698	0.0204	0.172	3.45e-08	0.528	0.0948	0.19	0.0204	1.69554
166014	0.0419	0.00546	1.01e-12	0.529	0.073	0.244	0.0419	1.69723
166000	0.0407	0.00705	1.01e-11	0.529	0.0766	0.233	0.0407	1.69723
165230	0.0299	0.0657	6.73e-10	0.529	0.0847	0.212	0.0299	1.69723
165070	0.0216	0.323	2.05e-08	0.531	0.0937	0.193	0.0216	1.70063
165074	0.0251	0.0641	4.49e-09	0.532	0.0897	0.202	0.0251	1.70233
165994	0.0395	0.0091	1.45e-11	0.533	0.0778	0.232	0.0395	1.70404
164750	0.0323	0.0406	1.37e-09	0.536	0.0875	0.208	0.0323	1.70916
165252	0.0299	0.0657	3.85e-10	0.538	0.0849	0.215	0.0299	1.71258
166013	0.0491	0.00115	5.94e-14	0.539	0.0705	0.257	0.0491	1.71429
164748	0.0311	0.0517	2.23e-09	0.539	0.0892	0.206	0.0311	1.71429
165067	0.0204	0.399	2.61e-08	0.539	0.096	0.192	0.0204	1.71429
163867	0.024	0.0823	2.56e-09	0.54	0.0896	0.205	0.024	1.71601
164819	0.0228	0.261	1.15e-08	0.54	0.0937	0.196	0.0228	1.71601
163440	0.0216	0.0454	9.42e-09	0.54	0.0931	0.198	0.0216	1.71601
165077	0.0251	0.0203	1.36e-09	0.541	0.0883	0.208	0.0251	1.71772
165908	0.0383	0.00369	5.24e-12	0.542	0.0774	0.236	0.0383	1.71944
168971	0.0228	0.106	4.91e-09	0.543	0.0918	0.201	0.0228	1.72116
508982	0.953	1.28e-14	2.38e-15	0.544	0.0674	0.27	0.047	1.72288
503822	0.977	1.63e-06	5.26e-08	0.544	0.099	0.188	0.023	1.72288
524049	0.977	1.63e-06	5.26e-08	0.544	0.099	0.188	0.023	1.72288
164749	0.0323	0.0406	7.18e-10	0.546	0.0875	0.212	0.0323	1.72633
480442	0.937	1.49e-14	8.44e-20	0.549	0.0588	0.309	0.063	1.73152
163836	0.0204	0.172	1.48e-08	0.549	0.096	0.195	0.0204	1.73152
165226	0.0275	0.105	4.77e-10	0.55	0.0872	0.214	0.0275	1.73325
163432	0.0204	0.0594	1.03e-08	0.551	0.0953	0.197	0.0204	1.73499
165221	0.0216	0.0454	5.8e-09	0.552	0.0938	0.2	0.0216	1.73672
163882	0.0228	0.261	4.52e-09	0.555	0.0936	0.202	0.0228	1.74194
142109	0.0263	0.0155	3.07e-10	0.558	0.0875	0.216	0.0263	1.74717
165989	0.0335	0.0318	3.64e-11	0.56	0.0835	0.227	0.0335	1.75067
404866	0.978	3.56e-07	2.15e-08	0.56	0.099	0.193	0.022	1.75067
165264	0.0287	0.0299	8.1e-11	0.561	0.0853	0.223	0.0287	1.75242
165219	0.0204	0.0594	6.38e-09	0.561	0.0956	0.2	0.0204	1.75242
164711	0.0204	0.399	1.5e-08	0.562	0.0983	0.195	0.0204	1.75418
480440	0.932	2.33e-15	4.14e-21	0.564	0.0582	0.319	0.068	1.75769
480441	0.933	6.66e-15	6.37e-21	0.566	0.0587	0.318	0.067	1.76121
165068	0.0204	0.172	3.66e-09	0.57	0.0956	0.203	0.0204	1.76827
165981	0.0335	0.0106	1.99e-12	0.576	0.0807	0.241	0.0335	1.77891
165072	0.0216	0.135	1.96e-09	0.578	0.0953	0.206	0.0216	1.78247
163850	0.0216	0.0454	6.15e-10	0.582	0.0929	0.213	0.0216	1.78961
175430	0.0407	0.000584	4.15e-10	0.584	0.0923	0.215	0.0407	1.7932
164930	0.0204	0.172	2.01e-09	0.586	0.0967	0.206	0.0204	1.79679
168185	0.0263	0.0155	1.46e-11	0.588	0.0859	0.232	0.0263	1.80038
163889	0.024	0.0265	8.65e-11	0.588	0.0894	0.223	0.024	1.80038
465316	0.913	1.13e-18	1.54e-23	0.593	0.0575	0.337	0.087	1.80941
165907	0.0287	0.00899	3.76e-12	0.597	0.0846	0.238	0.0287	1.81666
165224	0.0251	0.0641	4.21e-11	0.599	0.0896	0.226	0.0251	1.8203
168182	0.0251	0.0203	1.61e-11	0.6	0.0878	0.231	0.0251	1.82212
465317	0.913	1.13e-18	4.56e-24	0.601	0.0576	0.341	0.087	1.82394
165062	0.0204	0.0594	1.48e-10	0.606	0.0934	0.22	0.0204	1.83308
165073	0.0216	0.0454	3.14e-10	0.607	0.0953	0.216	0.0216	1.83492
165071	0.0204	0.172	3.74e-10	0.61	0.0962	0.215	0.0204	1.84043
374720	0.916	2.06e-27	3.01e-17	0.613	0.071	0.287	0.084	1.84596
163851	0.0204	0.0594	2.87e-10	0.613	0.0961	0.217	0.0204	1.84596
465319	0.914	3.14e-19	5.94e-25	0.617	0.0579	0.347	0.086	1.85336
163852	0.0263	0.133	1.49e-11	0.617	0.0902	0.231	0.0263	1.85336
463229	0.932	1.8e-17	8.61e-25	0.619	0.0583	0.346	0.068	1.85707
463228	0.931	6.06e-18	1.5e-25	0.622	0.0576	0.352	0.069	1.86265
374721	0.919	1.15e-27	4.94e-17	0.624	0.0728	0.286	0.081	1.86638
183107	0.139	3.88e-05	5.03e-16	0.625	0.0755	0.276	0.139	1.86825
463583	0.934	1.26e-17	7.48e-25	0.629	0.0591	0.347	0.066	1.87573
463234	0.935	3.75e-17	5.25e-24	0.629	0.0603	0.341	0.065	1.87573
463227	0.932	1.4e-18	3.37e-26	0.635	0.0579	0.356	0.068	1.88702
464115	0.94	2.24e-16	9.5e-23	0.636	0.0629	0.332	0.06	1.88891
163847	0.0299	0.107	3.4e-10	0.638	0.1	0.216	0.0299	1.89269
142133	0.0216	0.0454	3.8e-11	0.641	0.0956	0.227	0.0216	1.89838
165435	0.0228	0.0347	5.1e-12	0.642	0.0917	0.237	0.0228	1.90028
163430	0.0216	0.0454	1.58e-11	0.642	0.094	0.231	0.0216	1.90028
164923	0.0216	0.135	1.24e-11	0.665	0.0968	0.232	0.0216	1.94449
163429	0.0204	0.0594	9.11e-12	0.665	0.0962	0.234	0.0204	1.94449
142037	0.0204	0.0594	1.99e-11	0.666	0.0979	0.23	0.0204	1.94644
489463	0.938	1.77e-18	6.15e-26	0.667	0.0612	0.354	0.062	1.94838
340481	0.951	3.37e-10	1.67e-10	0.674	0.104	0.219	0.049	1.96207
340483	0.951	3.37e-10	1.67e-10	0.674	0.104	0.219	0.049	1.96207
489325	0.938	1.77e-18	6.06e-27	0.676	0.0607	0.361	0.062	1.966
164922	0.0204	0.0594	1.77e-12	0.7	0.0977	0.241	0.0204	2.01375
340484	0.96	1.03e-07	2.66e-08	0.719	0.128	0.192	0.04	2.05238
521616	0.941	3.24e-18	1.01e-26	0.732	0.066	0.359	0.059	2.07923
526240	0.941	3.24e-18	1.92e-27	0.745	0.0662	0.364	0.059	2.10644
