# Supplementary material for: Skin Infection Pathogenicity Associated with a Canine Microbiome Resident: Polygenic Architecture of Virulence Factors in Staphylococcus pseudintermedius
Source: Antibiotics (Basel). 2026 Jul 22;15(7):712. doi: 10.3390/antibiotics15070712 (PMC13404703; doi:10.3390/antibiotics15070712)
Supplement: Supplementary file 1 [file antibiotics-15-00712-s001.zip › Supplementary_Data_5.xlsx]

## Sheet: 244_significant_unitigs
Prioritized 244 unitig variants based on effect size and allele frequency (AF 0.20–0.70)
Unitig_sequence	Unitig_id	af	filter-pvalue	lrt-pvalue	beta	beta-std-err	variant_h2	maf	odds_ratio
CAATTTCTAAACCTGGCGTATCTTTCTTGAC	232476	0.428	4.21e-10	5.11e-19	0.408	0.0447	0.302	0.428	1.50381
CAAAAGCAGTATCGACAGGTAAAAGGACAAAG	232475	0.428	1.08e-09	3.76e-18	0.394	0.0443	0.295	0.428	1.4829
AAAGCAGTCACTTCAAACGCTACTGTAAAAGCATT	232474	0.424	1.03e-09	8.3e-18	0.387	0.044	0.292	0.424	1.47256
CATTATTTTAAGAGGTTTGTCACTGATGGGGGATGCGATGAGTCACGCAGTCTTACCGGGT	232477	0.431	2.83e-09	2.02e-16	0.377	0.0449	0.28	0.431	1.4579
CAAACCTCTTATCTGCAATTTTACTTAGAAATGCTTTTAACGTACCTCTTATCTGTAATTT	232468	0.387	1.75e-14	1.65e-17	0.359	0.0412	0.29	0.387	1.4319
AAATTGCAGATAAGAGGTTTGTTAAAAGCAATTC	232478	0.44	7.38e-08	3.43e-14	0.347	0.045	0.259	0.44	1.41482
TTAAACAAAATTGCATTAGGTAAGATCTTCTACAATCC	232479	0.441	1.29e-07	7.43e-14	0.343	0.0451	0.256	0.441	1.40917
GGTAGTAAAAATAATCCTATCACTGCATAAAAAA	232480	0.441	1.29e-07	1.48e-13	0.337	0.0449	0.253	0.441	1.40074
AAATCGACAGCAACCGTATCTAAAATTGCAAGTGCCATTTGACTCGCCACAAAGCGTTCC	232499	0.426	2.1e-08	1.05e-13	0.337	0.0446	0.254	0.426	1.40074
CAGATAAGAGGTTTGTTAAAAGCAGTTCTAAG	231794	0.402	2.7e-08	1.71e-14	0.325	0.0416	0.262	0.402	1.38403
AGAACTATAAGATGCGCCTTGAACAGTTCCA	232456	0.424	8.29e-08	6.53e-13	0.324	0.0444	0.246	0.424	1.38265
CAGATAAGAGGTTTGTTAAAAGCAGTTCTAGGCAAAATTGCAGA	231795	0.404	4.85e-08	3.06e-14	0.322	0.0416	0.26	0.404	1.37988
GACGAGTCCAAGTAAAATCACAAGGAAAACTGGCAAAATCGTCGAAATAAACAGAGAACGACGCAATTGATAACGATAAGGTTGA	232481	0.443	3.78e-07	4.01e-12	0.321	0.0455	0.238	0.443	1.37851
GAGTTTTCAGTTATTTTTGTATTGATATTATCGTAGAC	232439	0.398	1.4e-08	2.53e-14	0.319	0.0411	0.26	0.398	1.37575
GTATTTGAAATTGCATTTTCAAACGCTTTGTTCTGGGTTAG	232452	0.42	7.95e-08	1.06e-12	0.318	0.044	0.244	0.42	1.37438
GCACAGACAACAAACCAGAACGATAGAAATAATATATCGACGTTG	232482	0.444	6.39e-07	1.19e-11	0.314	0.0457	0.233	0.444	1.36889
GAAGAGGCTGTGAAAAAATTAGTCGATCAAGTA	232449	0.354	5.35e-12	3.29e-14	0.309	0.0401	0.259	0.354	1.36206
GATTTTATATTATTGAGTATAGAACTTATGGCTGGGGTGGTGAGAAAGATAATACGACAGATGATTCATTT	232448	0.353	7.37e-12	4.75e-14	0.308	0.0401	0.258	0.353	1.3607
AGTTCTAAGTAAAATTGCAGATAAGAGGTAAG	232438	0.396	4.36e-08	2.43e-13	0.307	0.0412	0.25	0.396	1.35934
CGTTAAAATCGTACAGAAATCGACCCCGTACCC	232447	0.354	5.35e-12	4.47e-14	0.307	0.04	0.258	0.354	1.35934
ACGTCGGGTCAAAGAGATTCCGAGCTTATTGC	232446	0.353	7.37e-12	5.2e-14	0.306	0.04	0.257	0.353	1.35798
AAATTGCTGATAAGGGGTAAGTTAAAAGCAATCCTAAG	232444	0.337	5.59e-05	7.56e-11	0.304	0.0462	0.223	0.337	1.35527
TAGAAAAGAAGTCAACAGTAAATCAAAAAAA	232454	0.42	1.8e-07	1.54e-11	0.3	0.0439	0.231	0.42	1.34986
TCCAATATTTTCAGTGAAAATTACATTTTTGGTTTTTTCATTAATTGATTTAACATGTACA	232451	0.38	5.83e-08	1.23e-13	0.3	0.0398	0.253	0.38	1.34986
GTAAATTACATAGTATTCAACCTATGCAGAATAA	232450	0.378	7.56e-08	1.97e-13	0.298	0.0398	0.251	0.378	1.34716
AACGTAAGACATCAAACCAAAACGGAATCAG	232440	0.398	7.78e-08	2.37e-12	0.296	0.0416	0.24	0.398	1.34447
CTGCAATTTTGCCTAGAACTGCTTTTAACGCACCTCTTATCTG	232455	0.422	3.1e-07	4.38e-11	0.294	0.044	0.226	0.422	1.34178
TCAGCAATTTTGCATGGAATTGCTTTTAACTTACCTCTTATCTGCAAT	232441	0.328	0.000406	2.13e-10	0.291	0.0452	0.218	0.328	1.33776
GGTTTGTTAAAAGCAGTTCTAAGTAAAATTACAGATAAGAGGTACGTTAAA	231798	0.378	7.56e-08	2.25e-12	0.289	0.0406	0.24	0.378	1.33509
CTGTAACGGACTTTCACCGTCAAGGTGTTACCCA	231793	0.377	9.8e-08	2.13e-12	0.289	0.0405	0.241	0.377	1.33509
TACATTCGACGTACCTCAAGGGCGTAACACTCAAACATCA	231796	0.375	7.1e-08	9e-13	0.289	0.0398	0.245	0.375	1.33509
GAATTCCATTTGCATACATCAATGAGTCAAATGGATGGTGTGACGCATATT	232442	0.333	0.000102	5.78e-10	0.288	0.0459	0.213	0.333	1.33376
CAGTTCATGAAAAGAAATTGCACTTGATGCC	231797	0.377	9.8e-08	2.65e-12	0.287	0.0404	0.24	0.377	1.33242
AGTAGAAGAATGGACGTATGAGGTCAATGGG	163815	0.217	0.0004	1.15e-10	0.286	0.0438	0.221	0.217	1.33109
AGAAGCAACTGTTATACCAATCCTTTCAAACT	163814	0.216	0.000487	1.49e-10	0.285	0.044	0.22	0.216	1.32976
AAAAGCAGCGCCTGTAACTGAGTTTGATGCACATTTGAAAGA	232498	0.431	4.42e-07	1.06e-09	0.282	0.0457	0.21	0.431	1.32578
TTGTGCATCTTTCATGTAAAACAGACGGGTTACTAAAATCGCACCACTCGCACTATACGGA	232445	0.346	4.83e-11	2.64e-12	0.282	0.0397	0.24	0.346	1.32578
TAATTCAGGACGCTATTGTACAGCCATCCTA	231792	0.376	1.27e-07	1.43e-11	0.28	0.0408	0.232	0.376	1.32313
CAACGTGTGTATGACTCAAAAGCAATTATGAACTTAACGCAGCAACCGAAACGTCTAGTGA	232443	0.339	0.000459	2.86e-09	0.276	0.0459	0.204	0.339	1.31785
GTAGTAACAACGCTTTAACCGAAATAATGTGACTTTTAAAAACATACACTACGTTACTTTCTCAGACATTCACGGTATTGTAAAAC	172635	0.26	0.000507	2.6e-11	0.273	0.0405	0.229	0.26	1.3139
GCGTCGGCATCCGCATCAGCATCGGCATCCGCA	232453	0.425	6.99e-07	1.44e-09	0.272	0.0445	0.208	0.425	1.31259
GCAATTTTACTGAGAACTGCTTTTAACAAACC	229309	0.31	0.000589	3.88e-08	0.268	0.0483	0.189	0.31	1.30735
ACGTGCTAAAATATCTGTTTGAATCATTAAG	168172	0.212	1.42e-08	1.94e-12	0.267	0.0374	0.241	0.212	1.30604
AGAGAAATCGACGTCATTAAGTCGATCGGCAAGTGT	248111	0.558	1.04e-16	1.98e-15	0.266	0.0328	0.271	0.442	1.30474
TTCCGCGTCATTAAGCAAATCGACAAGCACGTCAACA	168171	0.211	1.88e-08	3.37e-12	0.265	0.0375	0.238	0.211	1.30343
TGTTTGGTGCTTTATGAATCATTTTAGCACC	168170	0.21	2.47e-08	5.48e-12	0.264	0.0378	0.236	0.21	1.30213
TCTCTAAAACTATCATAACGACTCTTTTACAAAAAAACAATCGTCTTTTCA	248110	0.557	1.6e-16	3.49e-15	0.263	0.0328	0.269	0.443	1.30083
CAAACCTCTTATCTGCAATTTTACTTAGAACTG	232423	0.435	8.59e-06	4.42e-09	0.263	0.0444	0.202	0.435	1.30083
CCATTTGGAACATTTCACACGGTTTGATACAA	269669	0.66	7.81e-14	1.56e-16	0.262	0.0311	0.281	0.34	1.29953
ATTACAAAAGCAGAGCTGAAACGTTAGACAACTTAAAAGAGTACT	229311	0.322	0.000993	5.48e-08	0.261	0.0475	0.187	0.322	1.29823
ACGACTCAATGACGTCGATTTCTCTGCACTC	248109	0.551	3.9e-16	8.07e-15	0.259	0.0327	0.265	0.449	1.29563
ATTGAAATTATGATACACTTTGAAAATGACA	170648	0.635	1.71e-12	2.53e-16	0.256	0.0306	0.279	0.365	1.29175
GTACCATTATTTGATGCTTTGTCTTTCAACGAAT	269695	0.651	4.92e-13	5.81e-16	0.255	0.0309	0.276	0.349	1.29046
ACGAAGACCGATTTTGTCATTGTTTTGGCTAAA	169808	0.272	3.57e-06	3.16e-10	0.255	0.0401	0.216	0.272	1.29046
GATTTCAAGAAGCCAATCGGTGGCAGCGAGCGA	200737	0.212	5.27e-10	9.96e-11	0.255	0.0389	0.222	0.212	1.29046
ACTCGCTTCGGAAATTGGCGCATCACTGCAGCAACTGAGC	200736	0.211	7.08e-10	1.67e-10	0.253	0.0391	0.219	0.211	1.28788
AGAAGCGCCATCAATCCGTCCACTATTGAGCGCATCCATTAAGTC	169812	0.283	0.000171	9.15e-10	0.247	0.0398	0.21	0.283	1.28018
GACCAACCAACGGTTACAATTGACGATCCGAGT	141956	0.207	5.66e-05	3.88e-09	0.247	0.0415	0.203	0.207	1.28018
GTTAAAAGCAATCCTAAGTAAAATTGCAGATAAG	232424	0.44	2.72e-05	7.89e-08	0.245	0.0453	0.185	0.44	1.27762
CAAGTAAATATCCAATATAAAGATGCTGCGGGTTTTGCCGAAAATGATTTGAAATTCCATG	172949	0.319	0.000537	4.7e-10	0.245	0.0388	0.214	0.319	1.27762
GCTCAATAACTCTGATTTTTATCATGCGATTGATCGTGCGTC	360402	0.699	4.47e-14	8.32e-13	0.243	0.0335	0.245	0.301	1.27507
CAACCAACGGTTACAATTGACGATCCGAGTCAGTTACCAG	155475	0.223	3.3e-05	7.08e-09	0.24	0.0411	0.199	0.223	1.27125
CCGGCACCTGAGCAACCTGATGCACCTCAACC	155476	0.22	5.12e-05	8.21e-09	0.236	0.0406	0.198	0.22	1.26617
AAACAAGCACAACCTAAAACAACAACACAATCA	359414	0.698	2.33e-11	2.29e-11	0.235	0.0346	0.229	0.302	1.26491
CGGCGGACAAGTTAATAACTACTAAAATAGAA	155474	0.216	0.00012	1.59e-08	0.235	0.0411	0.195	0.216	1.26491
GACGTCGATCATTACACACCACAGTTTATTGCTGAAAAATATAAT	172866	0.313	3.06e-05	3.09e-09	0.234	0.0391	0.204	0.313	1.26364
GAAATGCAACAAATGTTGGATCAACATATGC	172810	0.293	0.000205	3.11e-09	0.232	0.0388	0.204	0.293	1.26112
TAGCGGAATCAGTATTGGCAATTAAATAAGGTGTAAAATAAGCAGCAGAAAAAGAAGATCC	172640	0.29	0.0233	5.09e-08	0.232	0.0422	0.188	0.29	1.26112
TGGATTGGCGCGGAAAATACCTGATACATCTGTAAAGTTTTCATATAAATCCGCTTTAACA	169809	0.286	0.000343	6.2e-09	0.232	0.0395	0.2	0.286	1.26112
GAAGAGCAATCAGTAGAAGCACCAACAAGTGAAGAAG	163802	0.212	2.33e-05	5.86e-09	0.232	0.0394	0.2	0.212	1.26112
TAATTGCGTTTGATCATAATGACTCAGCTCA	172867	0.314	4.93e-05	4.37e-09	0.231	0.039	0.202	0.314	1.25986
ATTTGATGCTTTGTCTTTCAATGAATCTACC	269694	0.62	2.04e-11	1.37e-13	0.23	0.0305	0.253	0.38	1.2586
ATCGACGTCATTAAGTCGTTCAGCAAGTGTAGCAAAA	206024	0.314	1.22e-10	1.56e-09	0.23	0.0377	0.208	0.314	1.2586
AACAACGGAAGAGCAATCAGTAGAAGCACCAA	163801	0.211	2.91e-05	7.75e-09	0.23	0.0395	0.199	0.211	1.2586
CCGGATCGTCAAAGTTTACTGTTTTTTTAAC	172018	0.232	0.00285	4.37e-08	0.229	0.0414	0.189	0.232	1.25734
CGAAGCAACAAGCAAGGCAAGATCGTTTTCGTGACTT	359415	0.699	4.59e-11	8.36e-11	0.228	0.0347	0.223	0.301	1.25609
CACTTCGTCTTCTGTTACACCTGTACCGAAATCTTTCGTAATTGGTGTTGTT	172811	0.295	0.000317	6.91e-09	0.227	0.0387	0.199	0.295	1.25483
GTCTAACGAAATTTGGAAGTCTTCAGGCAAGTTGAGTAATGTATCTAACTTTTGCTCG	163807	0.26	7.35e-06	7.3e-08	0.226	0.0416	0.186	0.26	1.25358
AATTCATCAAACAACACAGGTTGGAGTAATAAAGAATATGATCAA	172868	0.314	4.93e-05	1.26e-08	0.224	0.039	0.196	0.314	1.25107
CAACGGAAGAGCAATCAGTAGAAGCACCAATAAGTGAAGAAGCAACAACGGCAGAGCAATC	163803	0.213	4.1e-05	1.71e-08	0.224	0.0393	0.194	0.213	1.25107
CTGACGTTGATGTTGACGCACTGTCTGAGTCA	315300	0.668	6.83e-17	5.02e-10	0.222	0.0352	0.214	0.332	1.24857
GACGTCATTAAGTCGTTCAGCAAGTGTGGCAAAATCGCAA	206023	0.311	2.22e-10	5.11e-09	0.222	0.0376	0.201	0.311	1.24857
GATCCGAGCCCTGTATTTTTTATATTGTGACGGG	164595	0.206	0.000149	8.91e-08	0.222	0.0411	0.184	0.206	1.24857
GTTCTACTGACTGCGGGTACTTTTCAAGATACGATTTATCTTTACGACTTTCTAAAAAACG	172950	0.326	0.003	2.21e-08	0.221	0.0392	0.193	0.326	1.24732
GACTGCACCTTTCACTTCATCTTCTGTTACTG	169810	0.287	0.000526	2.5e-08	0.221	0.0393	0.192	0.287	1.24732
TGTTGTTTCTGGTGTGTACTTATCATTATCC	169824	0.278	0.000195	3.65e-08	0.221	0.0398	0.19	0.278	1.24732
ACACCAATTACGAAAGACTTCGGTACAGGTA	172869	0.315	7.86e-05	2.08e-08	0.22	0.0389	0.193	0.315	1.24608
AATCAGTAGAAGCGCCAACAAGTGAAGAAGC	140889	0.208	4.54e-05	3.77e-08	0.22	0.0397	0.19	0.208	1.24608
GAAGCTGTAAGCACAGAAGCAAGTGAATTTGTA	315299	0.667	1.12e-16	7.83e-10	0.219	0.0352	0.211	0.333	1.24483
CGGACTTTCACCGTCAAGATGTTACCCATGC	169825	0.284	0.00014	3.78e-08	0.219	0.0395	0.189	0.284	1.24483
GTAAGTACAGAAGCAAGTGAATTTGTATCAACAGTAGATTCATTGAAA	315298	0.667	1.12e-16	8.31e-10	0.218	0.0351	0.211	0.333	1.24359
AGAGAGGTGAGGATAATGTTAGTCCGTGTGA	140892	0.222	8.38e-06	2.83e-08	0.218	0.0389	0.191	0.222	1.24359
TTCTTCACTTTCCAAGCGTGGAATAACAATATCCATATCGAAATAC	169826	0.285	0.000115	4.81e-08	0.217	0.0394	0.188	0.285	1.24234
TTGAGAAGGTGAGGTATTAATGACAGTGGATACGAAA	163798	0.268	6.56e-05	5.65e-08	0.217	0.0395	0.187	0.268	1.24234
ATCAGTAGAAGCACCAACAAGTGAAGAAGTGTCAACG	140888	0.206	7.03e-05	7.3e-08	0.216	0.0398	0.186	0.206	1.2411
TGACGTGCACCCATTACTGTTAATGGCGCCCGCAGCGATGGCCGCTAACTGTGCATACATG	205143	0.623	2.71e-07	8.93e-13	0.215	0.0296	0.245	0.377	1.23986
ATCGACGTCATTAAGTCGATCGGCAAGTGTGGC	241866	0.414	1.66e-09	1.31e-10	0.215	0.033	0.221	0.414	1.23986
GCACCTGAGCAACCTGATGTACCTCAGCCAAAGCCGATGCTCCCAGGTGAAAAGGTG	207825	0.617	1.66e-10	2.86e-10	0.213	0.0334	0.217	0.383	1.23738
GCATCAACATCAACAAGTGAAGCTGTAAGCACAGAA	280984	0.695	2.25e-10	1.67e-10	0.212	0.0327	0.219	0.305	1.23615
TTTGGAATTACTGCATCGCCATTCACCATCATGACATATGACAATGTA	172863	0.313	0.000117	5.58e-08	0.211	0.0385	0.187	0.313	1.23491
TTCAATCGCAAAACTTTTAATGACCGCCATCCCATTGA	204722	0.487	8.02e-07	1.01e-11	0.21	0.0304	0.233	0.487	1.23368
TTCTGATGGGTTAATCGCAAATATTGATGTCACTCAAGATGATATGTCAATCGAT	204721	0.485	1.31e-06	1.14e-11	0.21	0.0305	0.233	0.485	1.23368
AATTGGTGTTGTTTCTGGTGTGTACTTATCA	170547	0.296	0.000138	1.12e-07	0.21	0.0392	0.183	0.296	1.23368
CAATCGAACTTGGAGATAGCTGGTTCTCTCCGAAATAGCT	343821	0.687	5.13e-06	1.93e-09	0.209	0.0344	0.206	0.313	1.23244
AAATCGCAATCGATTTCAAGAAGCCAATCAAAAAAAAAAGTGAGTGCAGAGAAATCGACGTCATTAAG	246453	0.637	0.00393	1.28e-10	0.209	0.032	0.221	0.363	1.23244
GATTTTGCCACACTTGCCGATCGACTTAATGA	241865	0.412	7.24e-09	4.45e-10	0.209	0.033	0.214	0.412	1.23244
CCCACTGCCACTACGATAATAGCAAACGCAGCCAAAATAAATTT	184746	0.598	2.08e-09	8.41e-11	0.208	0.0316	0.223	0.402	1.23121
CTTTGCAACGAATTATCTAAAAAATCGGCAAAC	280921	0.678	3.46e-11	4.35e-11	0.207	0.031	0.226	0.322	1.22998
CGGATAACGATAAGTACACACCAGAAACAAATGGTGTA	170546	0.295	0.000168	1.41e-07	0.207	0.039	0.181	0.295	1.22998
GCTTTATCTTCATATTGATTATCGTTTGTACCACGC	205145	0.635	1.89e-06	1.35e-10	0.206	0.0316	0.22	0.365	1.22875
AGCAACAAACGCGAACCAAACAATCCTAGAA	207824	0.614	3.33e-10	8.59e-10	0.206	0.0332	0.211	0.386	1.22875
CAAAATCGCAATCGATTTCAAGAAGCCAATAAAAAAACTCAGTGAGTGCAGAGAAATCGA	246452	0.583	0.000608	3.56e-11	0.206	0.0306	0.227	0.417	1.22875
TACACAATTATGTAAGTTAATGGTGTCATGATA	330352	0.581	5.89e-13	8.55e-11	0.206	0.0313	0.223	0.419	1.22875
TTGAGGTGAAAAAATGTCACAACCTGTATTTGAACTCAAAAATATAGATTTCTTTTACGAA	330348	0.576	9.07e-13	7.57e-11	0.206	0.0313	0.223	0.424	1.22875
TTTCAAGAAGTCAGTCGATCGCACACAGCCAATCAGCAAGTGTGGCAAAATCACAG	240836	0.497	1.06e-06	5.98e-09	0.206	0.035	0.2	0.497	1.22875
GCTACTGATTGACTTCTTGAAATCGATTGCGA	245722	0.623	0.0104	2.11e-10	0.205	0.0319	0.218	0.377	1.22753
CGTATTGTGAAAAAATGTTTTCATTGTGTGCACGGCTCGTTGCTTTTGTTGATTGTGTTGC	330347	0.574	1.92e-12	8.82e-11	0.205	0.0313	0.223	0.426	1.22753
TACTTACAGCTTCACTTGTTGATGTCGACGC	280985	0.695	6.27e-10	7.01e-10	0.204	0.0327	0.212	0.305	1.2263
ACATATACTATTGGCGATTTTGTTTGGCGCAATGAAGATCACAATGGCGTACAAAACGATG	205144	0.634	2.47e-06	1.79e-10	0.204	0.0316	0.219	0.366	1.2263
ATCGCAAAAGCTAATAAAGGAATAATGGAAATAAAGCT	245723	0.623	0.0104	2.73e-10	0.204	0.0319	0.217	0.377	1.2263
ACAGAAGCAAGCGAATTTGTATCAGCAGTAG	184748	0.602	3.6e-09	2e-10	0.204	0.0317	0.218	0.398	1.2263
CACTGAAGATAATGTCATTCATTTAATGAGCCGCGTTCGTCGTTATCCATTACCGTTAGCC	330349	0.576	9.07e-13	1.28e-10	0.204	0.0313	0.221	0.424	1.2263
AATCGATTGCGATTTTGCTACACTTGCCGATCGACTTAATGACGTC	241864	0.41	1.26e-08	1.06e-09	0.204	0.0331	0.21	0.41	1.2263
ATCAACACCGTGAATGAGTGTATCAATAAAG	280986	0.695	6.27e-10	8.35e-10	0.203	0.0327	0.211	0.305	1.22507
TATCCACATATCAACAGACTTATCCCCAAAA	280920	0.677	5.13e-11	9.83e-11	0.203	0.031	0.222	0.323	1.22507
CACACAATGAAAACATTTTTTCACAATACGAT	330351	0.58	8.62e-13	1.69e-10	0.203	0.0313	0.219	0.42	1.22507
ATCGGCTGTTGTCGTTCGAACCACTCACTCGCTTGATGGGCATGCACGGCTTCTAAATCCA	240824	0.497	1.06e-06	1.05e-08	0.203	0.0351	0.197	0.497	1.22507
GTAAAACATTCTTCGTGAGGAATCAATACTACGTTTC	330355	0.604	8.75e-14	4.77e-10	0.202	0.0321	0.214	0.396	1.22385
GGAATTGTTGGTGGTGTCATAATGAAGGAACCGG	330350	0.578	1.26e-12	1.99e-10	0.202	0.0313	0.218	0.422	1.22385
CAAAAGCAACGAGCCGTACACACAACGAGATCATTTTTTCAGCATATGACATGATTAACTA	330344	0.563	1.74e-11	1.65e-10	0.202	0.0311	0.219	0.437	1.22385
ATTCCACGTGGGGATACAGGTTACTTCTTCAATCAAGCG	303486	0.64	2.95e-06	9.91e-10	0.201	0.0326	0.21	0.36	1.22262
AACATATACTATTGGCGATTTTGTATGGCGTGATGAAGAT	205146	0.635	3.99e-06	3.64e-10	0.201	0.0317	0.215	0.365	1.22262
TCATTGTTCAGCGATCCTCCCTCGCTTTCACAGCTTGGTTTATGACAATATTTGATCTAAT	205928	0.672	4e-06	5.65e-08	0.2	0.0365	0.187	0.328	1.2214
AAAATGTTTTCATTGTGTGTACGGCTCGTTACTTTTGTTGAT	330346	0.566	5.99e-12	2.1e-10	0.2	0.0311	0.218	0.434	1.2214
ACCTGAGCAACCTGATGTACCTCAACCAGAG	207823	0.61	4.98e-10	2.24e-09	0.199	0.0329	0.206	0.39	1.22018
AAACATATACTATTGGCGATTTTGTTTGGCACGATGAAGATCACAATGGCGTACAAAACGA	205154	0.641	9.79e-06	8.78e-10	0.198	0.0319	0.211	0.359	1.21896
CAACAAAAGCAACGAGCCGTACACACAACGA	330374	0.641	2.09e-12	1.66e-09	0.198	0.0325	0.207	0.359	1.21896
AAATCAAGGTGCTCAAGAAGAAATCACAGAAAA	301956	0.584	0.0149	2.21e-08	0.198	0.0351	0.193	0.416	1.21896
AACAAAAGCAACGAGCCGTACACACAACGAGA	330345	0.564	3.38e-11	3.42e-10	0.198	0.0312	0.216	0.436	1.21896
ATATTACGACAGATTCGCGTCAAGCAAAGATTGGCAGTATCTTTGTCGCATCAAAAGGCTA	205162	0.653	2.74e-05	1.53e-09	0.197	0.0323	0.208	0.347	1.21774
ATCAACAAAAGCAACGAGCCGTACACACAACG	330373	0.634	7.47e-12	1.98e-09	0.197	0.0324	0.206	0.366	1.21774
AAGTCAGTCGATATGTCTACATCTACTCAAAT	240835	0.496	1.35e-06	2.65e-08	0.197	0.0351	0.192	0.496	1.21774
TTCTTCATTATAGATTCTTTTTCCCTTAGCCC	205158	0.584	1.22e-05	7.12e-10	0.196	0.0314	0.212	0.416	1.21653
CAGAAGCAAGCGAATTTGTATCAGCAGTAGA	184747	0.557	1.24e-07	8.08e-10	0.196	0.0315	0.211	0.443	1.21653
AGAGTCTGCAATCCAAGCATTAAATTCAGGCG	335221	0.69	1.56e-11	2.56e-08	0.195	0.0346	0.192	0.31	1.21531
TGATGCTGATGCGGATGCCGACGCTGATGCA	201349	0.672	4.49e-09	5.12e-10	0.195	0.031	0.214	0.328	1.21531
AAAATCGCCAATAGTATATGTTTCATCTTTTGGTTGAGGATTCCAGTTTTCTAACGGGAA	205161	0.651	3.48e-05	2.33e-09	0.195	0.0323	0.205	0.349	1.21531
AGCAAATCAAGGTGCTCAAGAAGAAATCACAGA	301955	0.583	0.0172	3.37e-08	0.195	0.0351	0.19	0.417	1.21531
GTTGATTTTAGAGTCAAGTGCTAAAACATCACC	201345	0.671	6.33e-09	5.42e-10	0.194	0.031	0.213	0.329	1.2141
CGACTGTGATTTTGCCACACTTGCTAATCGACTCTGCGCAATTGACTGACTTCTTG	317583	0.671	1.24e-10	5.49e-08	0.194	0.0355	0.187	0.329	1.2141
ATTTCTTCTAACATTTGATGCGAAAAATGAGAAAGA	304222	0.66	0.0415	1.27e-07	0.194	0.0364	0.182	0.34	1.2141
TGTAGCAAAATCACAATCGATTTCAAGAAGGCAG	245717	0.654	0.076	1.91e-09	0.194	0.0319	0.206	0.346	1.2141
TAACCCAAATATGCCAGAACCGTATAAATACGAAAC	205159	0.65	4.4e-05	2.59e-09	0.194	0.0323	0.205	0.35	1.2141
ATTGTGATAAAAAATTAGGAGGCGAGGCCATGG	205147	0.643	2.82e-06	2.5e-09	0.194	0.0322	0.205	0.357	1.2141
CGTGTCATGTTGAAATTGAGAAAATAGTTGTTC	201346	0.673	2.04e-08	7.14e-10	0.193	0.031	0.212	0.327	1.21288
TAACGAAGTAGTAGAACAATTTAAACAAAATATTTATAACTCGAGCATCGAACGTA	205155	0.643	2.41e-05	2.16e-09	0.193	0.0319	0.206	0.357	1.21288
CCAATAGCATCCATTTTTTGTATCCCATTCA	205160	0.651	6.74e-05	4.09e-09	0.192	0.0323	0.202	0.349	1.21167
GCACAATTTTTAAGAAAATATTAAAGTAACGG	330354	0.588	4.53e-12	2.48e-09	0.192	0.0318	0.205	0.412	1.21167
GCGCTATTCATATGTTTATCAAGGTAATACGCAAACGCTCGATCAC	205157	0.586	1.9e-05	1.47e-09	0.192	0.0313	0.208	0.414	1.21167
GTTTGGTTTCGTTGATGTTGCACAAGTCGGTCA	330353	0.582	9.92e-12	2.68e-09	0.192	0.032	0.205	0.418	1.21167
TGTTGATGCAATATTTTTGTTAAACTTGTCC	201347	0.674	3.61e-08	1.04e-09	0.191	0.031	0.21	0.326	1.21046
CAGCATACACGCAATCTCTAAAGCGTCTTAG	201339	0.562	1.73e-08	4.62e-10	0.191	0.0302	0.214	0.438	1.21046
CACATTTAAAGATAAATGACATGATTTTGCCTTTAACACAATCC	344574	0.689	1.72e-05	1.04e-07	0.19	0.0354	0.183	0.311	1.20925
ACACAGTACTCCATTGGCAGTTGGCATCATAAAA	316376	0.599	1.5e-09	1.72e-08	0.19	0.0333	0.194	0.401	1.20925
AATTTGTTTTGGCTCTTTGCGGTTGGGTTTACGGTTTCCCCCAACAGACAAATCGCTAGCCAAATTATCTTTATGTTCGTTCACAAGTCCCACCACCTTTCTGACGAAAAATATTCCTTTTCATAAATATAGCTTATAATACAATCTATATTTTCTCAAGTGATATAGTGGTTTGGCAAGCGTCGTATATTCTATCCACTTCGTTCTGAATATACCGGCTTGCTG	205142	0.641	4.76e-06	5.87e-09	0.189	0.0322	0.2	0.359	1.20804
CAATAGTATATGTTTCATCTTTGGGTTGAGCATTCCAGTTTTCTAACGGGAAGAAA	205156	0.582	3.74e-05	3.19e-09	0.188	0.0314	0.204	0.418	1.20683
AAAAGACTCTGATGGGTTAATCGCAAATATCGATGT	204723	0.49	4.43e-06	1.54e-09	0.188	0.0308	0.208	0.49	1.20683
CAACCATGCATTGCGCATAATTTTATAACCA	321405	0.4	0.0138	1.08e-07	0.188	0.0351	0.183	0.4	1.20683
ACTTACAGCTTCACTTGTTGATGTTGATGCC	201338	0.56	2.31e-08	9.75e-10	0.187	0.0303	0.21	0.44	1.20563
GATGTTACTCAAGATGATATGTCAATCGATTCTGGTTTCTTCCCGTTAGAAAACTGGAATG	245718	0.531	0.0026	6.33e-09	0.187	0.0318	0.2	0.469	1.20563
CTGTGATCATGAACTTGTACGGATTGAAGGC	317582	0.638	1.99e-09	7.91e-08	0.185	0.0341	0.185	0.362	1.20322
TCCTCAAATGGAGCTATATCGGATTTGTAAAA	321407	0.419	0.0128	1.44e-07	0.185	0.0349	0.181	0.419	1.20322
TCAAGCAGGGCAGTTGGTTTCAGCCATGCGC	272252	0.346	0.0015	1.4e-07	0.185	0.0348	0.182	0.346	1.20322
ATGTTGACGTGCAATACGTGTAATATGCGTAAA	201348	0.677	1.1e-07	4.28e-09	0.184	0.031	0.202	0.323	1.20202
TTTTTCATGCCCAATAAATACAACTGTGTAGCCCACAGAAGTTAGCTTATCAATT	205926	0.638	3.78e-07	1.2e-07	0.184	0.0344	0.182	0.362	1.20202
CATACCTAAACGTTCTCTTTTGCTTTGTAATACTTCTCCAATGGTCCGCA	274109	0.519	0.0117	9.38e-08	0.184	0.0342	0.184	0.481	1.20202
ACAACTGCACTAGAATCTCCGTGTTTAAGTG	182334	0.558	4.77e-10	1.24e-09	0.183	0.0298	0.209	0.442	1.20081
TACCGTGGATACAAACGTGCTTGCACCTTCGCTTGTTGTGCTGCCATTCGATGCTTTACTG	182335	0.558	4.77e-10	1.89e-09	0.182	0.0299	0.207	0.442	1.19961
CGAGACATTACAACGTATCATCAAAGCATAAC	196932	0.448	0.155	2.48e-08	0.182	0.0324	0.192	0.448	1.19961
TTTAAAACGATTGTCGATCAATTCCAAGGTAATGT	196931	0.447	0.169	3.92e-08	0.181	0.0326	0.189	0.447	1.19842
TTTTGCCACACTTGCTGATCGACTGTGTGCAATCGAC	316377	0.599	3.77e-09	9.49e-08	0.18	0.0334	0.184	0.401	1.19722
ATCGCACACAGCCGATCAGCAAGTGTGGCAAAA	316375	0.595	3.94e-09	8.04e-08	0.18	0.0332	0.185	0.405	1.19722
AGTGCGTCAAAATCAACATCTGTATCAGACAG	304876	0.679	0.00222	2.54e-08	0.179	0.0317	0.192	0.321	1.19602
TTTGCTAATCTCACCATTAGCAACAATAGCC	280914	0.643	2.09e-08	5.81e-09	0.179	0.0305	0.2	0.357	1.19602
ATCAACAGTAGATTCACTGAAAGATAAAGCGTCG	353795	0.556	0.000926	1.29e-08	0.178	0.0311	0.196	0.444	1.19483
ACAAACGTGCTTGCACCTTCTCTTGTTGTGC	182337	0.562	1.18e-09	5.56e-09	0.177	0.03	0.201	0.438	1.19363
GAAAGTACATCAGCATCAACATCAACAAGCAAAGCTGTAAGTACAGAAGCAAGCGAATTTG	168011	0.299	3.83e-05	1.15e-07	0.177	0.0331	0.183	0.299	1.19363
ATCCACAGTAGATTCACTGAAAGATAAAGCATCA	280915	0.647	1.95e-08	1.38e-08	0.175	0.0305	0.195	0.353	1.19125
GCTCGATTACCATTAATCGATTTCAATAATGGTGATGAAACAGTCAAAAAAATGAG	245721	0.584	0.0471	6.79e-08	0.175	0.0321	0.186	0.416	1.19125
CACGTGCTTTTCATGATGAAACATTGCCGGCAG	182336	0.559	8.85e-10	8.17e-09	0.175	0.0301	0.198	0.441	1.19125
GCTTACGCAACCAAATATCTAATGTATGTCC	201334	0.522	8.18e-11	9.56e-09	0.175	0.0301	0.198	0.478	1.19125
AGCTTCACTTGTTGATGTCGATGCTGATGTACTT	201332	0.521	1.13e-10	1.01e-08	0.175	0.0302	0.197	0.479	1.19125
CATCAGAAATTACTTCAAGTTCGTCATCAAGCGA	201344	0.601	3.44e-07	7.42e-09	0.174	0.0298	0.199	0.399	1.19006
GCCATCAGAAAACCAACAACGATGTTACAGACA	201343	0.6	4.52e-07	8.24e-09	0.174	0.0298	0.198	0.4	1.19006
TGCTACTGACTGGCTTCTTGAAATCGATTGC	245720	0.583	0.0529	7.29e-08	0.174	0.0321	0.186	0.417	1.19006
CTATGAAGCAACAAGCAAACATACTACAGCA	205148	0.565	0.000637	1.46e-08	0.174	0.0303	0.195	0.435	1.19006
TCTGTAGAAACAGAGAATACGTTTGTACCTAAC	204720	0.554	1.72e-05	2.03e-08	0.174	0.0307	0.193	0.446	1.19006
TAACCTTCAGGCGTTTCAAATTCAATTGTATA	204717	0.55	7.8e-05	2.4e-08	0.174	0.0309	0.192	0.45	1.19006
AGCATCATTGAGTAAGTCGACAAGTACATCA	201341	0.599	5.93e-07	1.01e-08	0.173	0.0298	0.197	0.401	1.18887
TTGATGTACTTGTTGACTTGCTCAATGATGC	201342	0.599	5.93e-07	1.01e-08	0.173	0.0298	0.197	0.401	1.18887
AAGTACATCAACAAGTGACTCAGATAGTGCG	201336	0.523	1.56e-10	1.23e-08	0.173	0.03	0.196	0.477	1.18887
AGTATGGTCCATCCAGATTATCAAAACCGCGCAAG	196930	0.45	0.353	1.48e-07	0.173	0.0326	0.181	0.45	1.18887
TATCTGACTTTTTTAAAGTTATTAATGAATCA	304874	0.647	0.00161	4.74e-08	0.172	0.0312	0.188	0.353	1.18768
CGCAATAGGTGGGGTGTAATAATAGGGACTC	245719	0.582	0.0593	9.84e-08	0.172	0.032	0.184	0.418	1.18768
TCGCTGCTTTATTTCACCCAGATAATCAGGCA	204715	0.55	2.17e-05	2.62e-08	0.172	0.0306	0.192	0.45	1.18768
TACAGCTTCACTTGTTGATGTTGATGCTGACG	201333	0.522	2.15e-10	1.73e-08	0.172	0.0302	0.194	0.478	1.18768
GAGTAAGTCGATAAGTACATCGACAAGTGACTCA	201335	0.522	2.15e-10	1.37e-08	0.172	0.0301	0.195	0.478	1.18768
TTCACCAATCATTTTACCATTAATATAGCTC	204718	0.558	6.22e-05	5.77e-08	0.17	0.031	0.187	0.442	1.1853
CAATTCACCGTCTCGTTCATATAAAGCTGTCGGTGG	204716	0.55	0.000143	4.91e-08	0.17	0.0309	0.188	0.45	1.1853
AAGGTTATGAAGAAGACATCATTCACGAAGC	204719	0.558	6.22e-05	5.75e-08	0.169	0.0309	0.187	0.442	1.18412
CGCGAACTCTGATGGTGTACCATTATTCGACGCTTTA	282538	0.557	1.61e-12	8.11e-08	0.164	0.0302	0.185	0.443	1.17821
GAAAGTACATCAGCATCAACATCAACAAGCGA	201337	0.531	3.99e-10	4.76e-08	0.164	0.0298	0.188	0.469	1.17821
CCGTATATGATCCACTGTCTCACACACGGTAA	197582	0.25	9.94e-05	1.27e-07	-0.173	0.0324	0.182	0.25	0.841138
CAAGACAGCATTATTGTGTGTCGGTCCTGAACC	197590	0.241	2.37e-05	1.25e-07	-0.175	0.0329	0.182	0.241	0.839457
ATTTTGCCACAAGGAACGGCATATATTACAG	197583	0.251	6.35e-05	6.47e-08	-0.176	0.0323	0.186	0.251	0.838618
CTAGATGTGTCTTACCGACACCACTATTACCTAAGA	277787	0.278	6.63e-09	1.03e-07	-0.18	0.0336	0.183	0.278	0.83527
ACATTGGTTAGTTTTTATGAAAGGAGCAGAACAAT	277774	0.28	5.21e-09	5.56e-08	-0.183	0.0333	0.187	0.28	0.832768
TCAAAAGCCGCTGTTAGGTAACAAACGAAGCAAGAC	277785	0.277	4.57e-09	7.17e-08	-0.183	0.0336	0.186	0.277	0.832768
TAATGGAACATCAGGCTATGAAGAAGCGGCAG	277796	0.291	1.95e-08	3.72e-08	-0.184	0.0331	0.19	0.291	0.831936
ATTATTGTGTGTCGGTCCTGAGCCGGAAGAAGGTA	197588	0.225	2.64e-05	4.45e-08	-0.184	0.0334	0.189	0.225	0.831936
AATCAGCAACATATCGGCATGATTGATATCTTCATCATTCGCCGCGGAAACTTTCAATGGGCTGA	277748	0.25	4.85e-06	5.88e-08	-0.185	0.0337	0.187	0.25	0.831104
CGATACTCGGTTTCACTTTCATCTCTTCTACA	197574	0.206	0.000963	1.45e-07	-0.186	0.0351	0.181	0.206	0.830274
ATTTACGATGAATACAATCATGCCAAATTTG	269905	0.237	2.17e-05	9.14e-08	-0.193	0.0357	0.184	0.237	0.824482
GCACATAGTGGATGGGCATTGTTATTGTCTGG	264958	0.244	2.35e-06	1.36e-08	-0.195	0.0341	0.196	0.244	0.822835
AGACAGCATTATTGTGTGTCGGTCCTGAGCAG	197589	0.229	5.88e-06	5.43e-09	-0.196	0.0332	0.201	0.229	0.822012
GCACTCATTCAAAAAAAGAGTCATGCAGGCGCATCTCTCAGTGCT	242236	0.462	9.1e-13	1.25e-08	-0.197	0.0343	0.196	0.462	0.821191
ATATACCAATGTTGATGGATCGTATCAAAGCGACCTACAACAAA	260504	0.232	2.85e-06	1.73e-08	-0.197	0.0347	0.194	0.232	0.821191
TCCACACTATAAAAATGTCAAAAAATCCTACGT	264957	0.24	3.56e-06	1.23e-08	-0.198	0.0343	0.196	0.24	0.82037
GATACAATGGTCTTCTAGTCGTTCGATAGGC	260503	0.231	2.06e-06	1.33e-08	-0.199	0.0347	0.196	0.231	0.81955
ATGTTCAATAATTTACTTGTACTCGTCATTGCG	94840	0.231	4.7e-14	8.8e-08	-0.2	0.0371	0.184	0.231	0.818731
TGAATGTTCCGCGCTAAACATTGTTCCATTAAGTGCA	94844	0.231	4.7e-14	9.49e-08	-0.2	0.0371	0.184	0.231	0.818731
CGCTCATTCCAGTATCTGACTTTACCGTTGC	94854	0.231	4.7e-14	9.16e-08	-0.2	0.0372	0.184	0.231	0.818731
AACCACTCAGGAGTCTTGCCAGGATTGTTATCAATAAGGCTATTTTGTTTTTAGGAAGC	260505	0.236	1.36e-06	7.56e-09	-0.201	0.0344	0.199	0.236	0.817912
CACGATGTCAGCCACACCAACTGTAATACCAGCTTTTGAAGAATATTTGAAACCTAAGTCT	94841	0.23	2.71e-14	8.53e-08	-0.201	0.0373	0.185	0.23	0.817912
CTCCGTTTCCTTTTCTCTATAAAATTTCACA	94839	0.23	2.71e-14	5.95e-08	-0.203	0.0371	0.187	0.23	0.816278
AAATCAATAGAAATGTTAATGATAAAGTAAAGGTTTCGGATATCGACATCGCAATA	94843	0.23	2.71e-14	5.69e-08	-0.203	0.0371	0.187	0.23	0.816278
AGGTGCTTGTGGTAACGACAACGCAGATAAGGCAAAAGAGGACAACAAAGCTGAATCTTCA	260502	0.23	1.48e-06	8.22e-09	-0.203	0.0348	0.198	0.23	0.816278
GACGCACTCGTACCAACACAATTATGGCCAAC	263463	0.206	1.62e-10	1.28e-07	-0.207	0.0389	0.182	0.206	0.81302
TAAGACATAATCTTTAAAAACATTGTCAAAC	185582	0.638	1.72e-08	1.25e-07	-0.208	0.039	0.182	0.362	0.812207
AGAACTCGTGGCAGATGGTACGATTGCGATGTTCGT	260501	0.223	1.14e-06	3.55e-09	-0.208	0.0349	0.203	0.223	0.812207
TACACGCACTATAGGTTGCATTAAGTCTTTCGTCGTACCAC	263462	0.205	9.96e-11	9.44e-08	-0.21	0.039	0.184	0.205	0.810584
CCCGCGTCCCGGCATCTTTCCTGTTACGTCA	197573	0.206	4.77e-06	8.16e-11	-0.228	0.0346	0.223	0.206	0.796124
AAGATGAATGGATGTTCACTCGCTTTAAATCC	193777	0.201	1.19e-06	5.51e-11	-0.232	0.0349	0.225	0.201	0.792946
CAATAATATATCAATATATATCCTATTATGAGTGT	220616	0.212	0.00529	3.83e-11	-0.278	0.0415	0.227	0.212	0.757297
