# Supplementary material for: Skin Infection Pathogenicity Associated with a Canine Microbiome Resident: Polygenic Architecture of Virulence Factors in Staphylococcus pseudintermedius
Source: Antibiotics (Basel). 2026 Jul 22;15(7):712. doi: 10.3390/antibiotics15070712 (PMC13404703; doi:10.3390/antibiotics15070712)
Supplement: Supplementary file 1 [file antibiotics-15-00712-s001.zip › Supplementary_Data_6.xlsx]

## Sheet: Unitig_Association_Statistics
Prevalence of significant unitigs in disease (SSTI) and carriage isolates: This table summarizes the presence and prevalence of significant unitigs (n = 244) among disease and carriage isolates, showing the number and percentage of genomes carrying each unitig in the two groups and the resulting difference in prevalence.
Unitig	Disease_present	Disease_total	Disease_percent	Carriage_present	Carriage_total	Carriage_percent	Prevalence_difference
248111	368	559	65.8	98	276	35.5	30.3
248110	367	559	65.7	98	276	35.5	30.1
248109	363	559	64.9	97	276	35.1	29.8
315300	427	559	76.4	131	276	47.5	28.9
315298	426	559	76.2	131	276	47.5	28.7
315299	426	559	76.2	131	276	47.5	28.7
232468	267	559	47.8	56	276	20.3	27.5
330355	387	559	69.2	117	276	42.4	26.8
330352	373	559	66.7	112	276	40.6	26.1
269669	417	559	74.6	134	276	48.6	26
330351	372	559	66.5	112	276	40.6	26
330349	370	559	66.2	111	276	40.2	26
330348	370	559	66.2	111	276	40.2	26
330350	371	559	66.4	112	276	40.6	25.8
282538	359	559	64.2	106	276	38.4	25.8
330347	368	559	65.8	111	276	40.2	25.6
360402	438	559	78.4	146	276	52.9	25.5
269695	411	559	73.5	133	276	48.2	25.3
330354	375	559	67.1	116	276	42	25.1
330346	363	559	64.9	110	276	39.9	25.1
170648	401	559	71.7	129	276	46.7	25
330374	404	559	72.3	131	276	47.5	24.8
330353	371	559	66.4	115	276	41.7	24.7
330344	360	559	64.4	110	276	39.9	24.5
232449	243	559	43.5	53	276	19.2	24.3
232447	243	559	43.5	53	276	19.2	24.3
330373	399	559	71.4	130	276	47.1	24.3
330345	360	559	64.4	111	276	40.2	24.2
232446	242	559	43.3	53	276	19.2	24.1
232448	242	559	43.3	53	276	19.2	24.1
269694	391	559	69.9	127	276	46	23.9
201334	336	559	60.1	100	276	36.2	23.9
201332	335	559	59.9	100	276	36.2	23.7
201336	336	559	60.1	101	276	36.6	23.5
201333	335	559	59.9	101	276	36.6	23.3
201335	335	559	59.9	101	276	36.6	23.3
232445	236	559	42.2	53	276	19.2	23
201337	339	559	60.6	104	276	37.7	23
335221	428	559	76.6	148	276	53.6	22.9
207825	387	559	69.2	128	276	46.4	22.9
280921	421	559	75.3	145	276	52.5	22.8
232476	281	559	50.3	76	276	27.5	22.7
182334	354	559	63.3	112	276	40.6	22.7
182335	354	559	63.3	112	276	40.6	22.7
359414	432	559	77.3	151	276	54.7	22.6
280920	420	559	75.1	145	276	52.5	22.6
207824	385	559	68.9	128	276	46.4	22.5
182336	354	559	63.3	113	276	40.9	22.4
207823	382	559	68.3	127	276	46	22.3
359415	432	559	77.3	152	276	55.1	22.2
317583	416	559	74.4	144	276	52.2	22.2
232474	278	559	49.7	76	276	27.5	22.2
232475	280	559	50.1	77	276	27.9	22.2
182337	355	559	63.5	114	276	41.3	22.2
206024	216	559	38.6	46	276	16.7	22
241866	272	559	48.7	74	276	26.8	21.8
316376	375	559	67.1	125	276	45.3	21.8
206023	214	559	38.3	46	276	16.7	21.6
232477	281	559	50.3	79	276	28.6	21.6
184746	374	559	66.9	125	276	45.3	21.6
280984	428	559	76.6	152	276	55.1	21.5
316377	374	559	66.9	126	276	45.7	21.3
316375	372	559	66.5	125	276	45.3	21.3
317582	396	559	70.8	137	276	49.6	21.2
184748	376	559	67.3	127	276	46	21.2
280986	427	559	76.4	153	276	55.4	21
280985	427	559	76.4	153	276	55.4	21
241865	269	559	48.1	75	276	27.2	20.9
241864	267	559	47.8	75	276	27.2	20.6
201339	352	559	63	117	276	42.4	20.6
232439	260	559	46.5	72	276	26.1	20.4
232499	276	559	49.4	80	276	29	20.4
201338	351	559	62.8	117	276	42.4	20.4
201349	413	559	73.9	148	276	53.6	20.3
201345	412	559	73.7	148	276	53.6	20.1
231794	262	559	46.9	74	276	26.8	20.1
280914	396	559	70.8	141	276	51.1	19.8
280915	398	559	71.2	142	276	51.4	19.7
232438	258	559	46.2	73	276	26.4	19.7
231795	262	559	46.9	75	276	27.2	19.7
232478	282	559	50.4	85	276	30.8	19.7
232452	271	559	48.5	80	276	29	19.5
232456	273	559	48.8	81	276	29.3	19.5
201346	412	559	73.7	150	276	54.3	19.4
232451	248	559	44.4	69	276	25	19.4
232440	258	559	46.2	74	276	26.8	19.3
232480	282	559	50.4	86	276	31.2	19.3
232479	282	559	50.4	86	276	31.2	19.3
184747	347	559	62.1	118	276	42.8	19.3
231796	245	559	43.8	68	276	24.6	19.2
232450	247	559	44.2	69	276	25	19.2
231798	247	559	44.2	69	276	25	19.2
201347	412	559	73.7	151	276	54.7	19
231797	246	559	44	69	276	25	19
231793	246	559	44	69	276	25	19
232454	270	559	48.3	81	276	29.3	19
231792	245	559	43.8	69	276	25	18.8
200737	153	559	27.4	24	276	8.7	18.7
232455	270	559	48.3	82	276	29.7	18.6
232481	282	559	50.4	88	276	31.9	18.6
200736	152	559	27.2	24	276	8.7	18.5
232498	275	559	49.2	85	276	30.8	18.4
201344	370	559	66.2	132	276	47.8	18.4
201348	412	559	73.7	153	276	55.4	18.3
205143	382	559	68.3	138	276	50	18.3
232482	282	559	50.4	89	276	32.2	18.2
201343	369	559	66	132	276	47.8	18.2
204722	306	559	54.7	101	276	36.6	18.1
205926	390	559	69.8	143	276	51.8	18
232453	271	559	48.5	84	276	30.4	18
201342	368	559	65.8	132	276	47.8	18
201341	368	559	65.8	132	276	47.8	18
240824	311	559	55.6	104	276	37.7	18
240836	311	559	55.6	104	276	37.7	18
204721	304	559	54.4	101	276	36.6	17.8
240835	310	559	55.5	104	276	37.7	17.8
168172	150	559	26.8	27	276	9.8	17.1
168171	149	559	26.7	27	276	9.8	16.9
205145	386	559	69.1	144	276	52.2	16.9
204723	305	559	54.6	104	276	37.7	16.9
168170	148	559	26.5	27	276	9.8	16.7
205144	385	559	68.9	144	276	52.2	16.7
205147	390	559	69.8	147	276	53.3	16.5
303486	388	559	69.4	146	276	52.9	16.5
205146	385	559	68.9	145	276	52.5	16.3
232423	273	559	48.8	90	276	32.6	16.2
205142	388	559	69.4	147	276	53.3	16.1
205928	405	559	72.5	156	276	56.5	15.9
205158	356	559	63.7	132	276	47.8	15.9
204720	339	559	60.6	124	276	44.9	15.7
205154	387	559	69.2	148	276	53.6	15.6
343821	413	559	73.9	161	276	58.3	15.5
204715	336	559	60.1	123	276	44.6	15.5
205157	356	559	63.7	133	276	48.2	15.5
232424	274	559	49	93	276	33.7	15.3
169808	180	559	32.2	47	276	17	15.2
205156	353	559	63.1	133	276	48.2	15
205155	387	559	69.2	150	276	54.3	14.9
205162	392	559	70.1	153	276	55.4	14.7
344574	412	559	73.7	163	276	59.1	14.6
204718	339	559	60.6	127	276	46	14.6
204719	339	559	60.6	127	276	46	14.6
163807	172	559	30.8	45	276	16.3	14.5
205161	391	559	69.9	153	276	55.4	14.5
204717	334	559	59.7	125	276	45.3	14.5
205159	390	559	69.8	153	276	55.4	14.3
172866	201	559	36	60	276	21.7	14.2
232444	214	559	38.3	67	276	24.3	14
205160	390	559	69.8	154	276	55.8	14
168011	193	559	34.5	57	276	20.7	13.9
172868	201	559	36	61	276	22.1	13.9
172867	201	559	36	61	276	22.1	13.9
204716	333	559	59.6	126	276	45.7	13.9
140892	149	559	26.7	36	276	13	13.6
172869	201	559	36	62	276	22.5	13.5
232442	211	559	37.7	67	276	24.3	13.5
172863	199	559	35.6	62	276	22.5	13.1
163798	174	559	31.1	50	276	18.1	13
169826	183	559	32.7	55	276	19.9	12.8
170547	189	559	33.8	58	276	21	12.8
163802	142	559	25.4	35	276	12.7	12.7
155475	148	559	26.5	38	276	13.8	12.7
169825	182	559	32.6	55	276	19.9	12.6
170546	188	559	33.6	58	276	21	12.6
163801	141	559	25.2	35	276	12.7	12.5
169812	181	559	32.4	55	276	19.9	12.5
205148	339	559	60.6	133	276	48.2	12.5
163803	142	559	25.4	36	276	13	12.4
172810	187	559	33.5	58	276	21	12.4
246452	349	559	62.4	138	276	50	12.4
155476	146	559	26.1	38	276	13.8	12.3
169824	178	559	31.8	54	276	19.6	12.3
140889	139	559	24.9	35	276	12.7	12.2
232441	206	559	36.9	68	276	24.6	12.2
232443	212	559	37.9	71	276	25.7	12.2
172811	187	559	33.5	59	276	21.4	12.1
353795	333	559	59.6	131	276	47.5	12.1
141956	138	559	24.7	35	276	12.7	12
169809	182	559	32.6	57	276	20.7	11.9
172949	200	559	35.8	66	276	23.9	11.9
140888	137	559	24.5	35	276	12.7	11.8
229309	195	559	34.9	64	276	23.2	11.7
155474	142	559	25.4	38	276	13.8	11.6
169810	182	559	32.6	58	276	21	11.5
164595	136	559	24.3	36	276	13	11.3
229311	201	559	36	68	276	24.6	11.3
172635	166	559	29.7	51	276	18.5	11.2
272252	214	559	38.3	75	276	27.2	11.1
304874	382	559	68.3	158	276	57.2	11.1
245718	317	559	56.7	126	276	45.7	11.1
163815	141	559	25.2	40	276	14.5	10.7
163814	140	559	25	40	276	14.5	10.6
304876	399	559	71.4	168	276	60.9	10.5
172950	201	559	36	71	276	25.7	10.2
246453	375	559	67.1	157	276	56.9	10.2
172018	147	559	26.3	47	276	17	9.3
274109	307	559	54.9	126	276	45.7	9.3
245722	365	559	65.3	155	276	56.2	9.1
245723	365	559	65.3	155	276	56.2	9.1
321407	251	559	44.9	99	276	35.9	9
321405	240	559	42.9	94	276	34.1	8.9
301956	343	559	61.4	145	276	52.5	8.8
301955	342	559	61.2	145	276	52.5	8.6
172640	176	559	31.5	66	276	23.9	7.6
245721	340	559	60.8	148	276	53.6	7.2
304222	382	559	68.3	169	276	61.2	7.1
245720	339	559	60.6	148	276	53.6	7
245719	338	559	60.5	148	276	53.6	6.8
245717	377	559	67.4	169	276	61.2	6.2
196932	260	559	46.5	114	276	41.3	5.2
196931	259	559	46.3	114	276	41.3	5
196930	258	559	46.2	118	276	42.8	3.4
220616	103	559	18.4	74	276	26.8	-8.4
197574	97	559	17.4	75	276	27.2	-9.8
197582	117	559	20.9	92	276	33.3	-12.4
197583	117	559	20.9	93	276	33.7	-12.8
197588	102	559	18.2	86	276	31.2	-12.9
269905	108	559	19.3	90	276	32.6	-13.3
197590	110	559	19.7	91	276	33	-13.3
197573	90	559	16.1	82	276	29.7	-13.6
197589	102	559	18.2	89	276	32.2	-14
193777	86	559	15.4	82	276	29.7	-14.3
260504	103	559	18.4	91	276	33	-14.5
264957	107	559	19.1	93	276	33.7	-14.6
277748	113	559	20.2	96	276	34.8	-14.6
260503	102	559	18.2	91	276	33	-14.7
260501	97	559	17.4	89	276	32.2	-14.9
260502	101	559	18.1	91	276	33	-14.9
264958	109	559	19.5	95	276	34.4	-14.9
260505	104	559	18.6	93	276	33.7	-15.1
277796	128	559	22.9	115	276	41.7	-18.8
263463	80	559	14.3	92	276	33.3	-19
277787	120	559	21.5	112	276	40.6	-19.1
263462	79	559	14.1	92	276	33.3	-19.2
277785	119	559	21.3	112	276	40.6	-19.3
277774	121	559	21.6	113	276	40.9	-19.3
185582	320	559	57.2	213	276	77.2	-19.9
94854	86	559	15.4	107	276	38.8	-23.4
94844	86	559	15.4	107	276	38.8	-23.4
94840	86	559	15.4	107	276	38.8	-23.4
94839	85	559	15.2	107	276	38.8	-23.6
94841	85	559	15.2	107	276	38.8	-23.6
94843	85	559	15.2	107	276	38.8	-23.6
242236	210	559	37.6	176	276	63.8	-26.2
