# Supplementary material for: Skin Infection Pathogenicity Associated with a Canine Microbiome Resident: Polygenic Architecture of Virulence Factors in Staphylococcus pseudintermedius
Source: Antibiotics (Basel). 2026 Jul 22;15(7):712. doi: 10.3390/antibiotics15070712 (PMC13404703; doi:10.3390/antibiotics15070712)
Supplement: Supplementary file 1 [file antibiotics-15-00712-s001.zip › Supplementary_Data_7.xlsx]

## Sheet: Mapped_loci
Annotation of 244 significant unitigs mapped to 129 distinct loci across five reference S.pseudintermedius genomes
Gene_hit	Number_of_hits	Maxp	Avg_af	Avg_MAF	Avg_beta	Description	Figure_5_Label
spsF	47	8.41117	0.248085	0.248085	0.224574	LPXTG-anchored surface protein	G43
spsJ	16	9.69897	0.581875	0.418125	0.190812	accessory Sec-dependent glycoprotein adhesin	G44
spsL	7	7.65561	0.527143	0.472857	0.138429	fibronectin-binding surface protein	G94
spsR	1	17.0809	0.42	0.42	0.387	LPXTG-anchored surface protein	G1
WP_015728923.1	3	7.61979	0.55	0.45	0.174	SdrD B-like domain-containing protein	G95
WP_015729103.1	28	10.9431	0.550357	0.449643	0.197536	SdrD B-like domain-containing protein	G31
WP_082239508.1	5	8.71897	0.578	0.422	0.176	KxYKxGKxW signal peptide domain-containing protein	G66
WP_100244401.1	26	15.2358	0.548846	0.451154	0.233269	KxYKxGKxW signal peptide domain-containing protein	G8
WP_014612762.1	1	11.7122	0.21	0.21	0.267	PTS mannose/fructose/sorbose/N-acetylgalactosamine transporter subunit IIC	G13
WP_015728749.1	1	11.9747	0.42	0.42	0.318	MFS transporter	G14
WP_015728906.1	1	11.7122	0.21	0.21	0.267	PTS mannose/fructose/sorbose/N-acetylgalactosamine transporter subunit IIC	G24
WP_041614877.1	1	9.77728	0.21	0.21	0.253	BglG family transcription antiterminator	G49
WP_041614921.1	1	8.66555	0.64	0.36	0.193	phospho-sugar mutase	G92
WP_014612764.1	1	7.23882	0.56	0.44	0.17	PTS sugar transporter subunit IIA	G119
WP_015729667.1	1	7.60555	0.45	0.45	0.182	fructose-specific PTS transporter subunit EIIC	G117
WP_323695703.1	1	9.29073	0.67	0.33	0.195	YPDG domain-containing protein	G78
WP_015728675.1	1	10.8447	0.38	0.38	0.28	trypsin-like serine peptidase	G28
WP_015728730.1	1	9.07831	0.7	0.3	0.203	glycosyltransferase family 2 protein	G58
WP_015728911.1	1	8.81531	0.65	0.35	0.197	UDP-N-acetylmuramoyl-L-alanyl-D-glutamate--L-lysine ligase	G68
ahpC	1	7.6925	0.55	0.45	0.174	Alkyl hydroperoxide reductase C	G91
dnaN	1	12.0799	0.7	0.3	0.243	Beta sliding clamp	G12
merA	1	8.54363	0.34	0.34	0.276	Mercuric reductase	G36
mobA	1	9.1463	0.67	0.33	0.193	3-hydroxybenzoate 4-monooxygenase	G50
mprF	1	7.0381	0.23	0.23	-0.2	Phosphatidylglycerol lysyltransferase	G90
narH	1	13.129	0.44	0.44	0.343	Respiratory nitrate reductase subunit beta	G2
nikA	1	9.00393	0.64	0.36	0.201	Nickel-binding periplasmic protein	G48
pbuX	1	8.57187	0.58	0.42	0.192	Xanthine permease	G61
polA	1	8.51004	0.31	0.31	0.234	DNA polymerase I	G45
pstC	1	7.90309	0.46	0.46	-0.197	phosphate ABC transporter permease subunit	G63
rnpM	1	10.0883	0.21	0.21	-0.228	RNase P modulator	G26
rpoC	1	7.06905	0.23	0.23	-0.201	DNA-directed RNA polymerase subunit beta	G93
sbcD	1	13.4828	0.35	0.35	0.309	exonuclease subunit SbcD	G4
sbnC	1	10.2588	0.2	0.2	-0.232	staphyloferrin B biosynthesis protein	G25
sbnI	1	7.76447	0.6	0.4	0.19	bifunctional transcriptional regulator/O-phospho-L-serine synthase	G82
spsO	1	7.24489	0.23	0.23	-0.203	MSCRAMM family adhesin	G89
sucC	1	9.266	0.67	0.33	0.194	ADP-forming succinate--CoA ligase subunit	G55
sufB	1	11.2612	0.21	0.21	0.264	Fe-S cluster assembly protein	G17
thiC	1	8.08778	0.56	0.44	0.175	phosphomethylpyrimidine synthase	G83
topA	1	12.9788	0.43	0.43	0.337	type I DNA topoisomerase	G5
trmB	1	7.97881	0.5	0.5	0.203	tRNA (guanosine(46)-N7)-methyltransferase	G70
WP_014612731.1	1	12.8297	0.44	0.44	0.337	DUF418 domain-containing protein	G7
WP_014612746.1	1	7.35952	0.23	0.23	0.229	VOC family protein	G71
WP_014612843.1	1	8.08513	0.23	0.23	-0.203	DM13 domain-containing protein	G69
WP_014612950.1	1	6.96658	0.4	0.4	0.188	cation diffusion facilitator family transporter	G114
WP_014612979.1	1	7.87615	0.23	0.23	-0.199	FAD/NAD(P)-binding protein	G77
WP_014613429.1	1	9.3279	0.32	0.32	0.245	GntR family transcriptional regulator	G35
WP_014613503.1	1	10.9957	0.49	0.49	0.21	ABC transporter ATP-binding protein	G32
WP_014613608.1	1	12.1851	0.42	0.42	0.324	TIGR01212 family radical SAM protein	G10
WP_014613707.1	1	8.60206	0.64	0.36	0.194	AbrB family transcriptional regulator	G74
WP_014613732.1	1	7.02273	0.23	0.23	-0.2	tRNA threonylcarbamoyladenosine dehydratase	G106
WP_014613801.1	1	10.1209	0.58	0.42	0.206	metal ABC transporter ATP-binding protein	G39
WP_014614042.1	1	7.1891	0.25	0.25	-0.176	TIGR00282 family metallophosphoesterase	G115
WP_014614237.1	1	7.13668	0.26	0.26	0.226	YktB family protein	G85
WP_014614341.1	1	8.90658	0.56	0.44	0.183	S1C family serine protease	G76
WP_014614421.1	1	6.85387	0.35	0.35	0.185	PaaI family thioesterase	G121
WP_014614463.1	1	7.5817	0.55	0.45	0.172	GNAT family N-acetyltransferase	G111
WP_014614482.1	1	7.59176	0.69	0.31	0.195	phosphoglycerate kinase	G88
WP_014614678.1	1	17.4248	0.43	0.43	0.394	trypsin-like serine peptidase	G3
WP_014614682.1	2	12.0491	0.42	0.42	0.0035	SLC13 family permease	G42
WP_015728516.1	1	7.54821	0.22	0.22	0.218	ABC transporter ATP-binding protein	G79
WP_015728523.1	1	7.24795	0.27	0.27	0.217	methionine ABC transporter ATP-binding protein	G86
WP_015728558.1	1	12.0458	0.38	0.38	0.289	coagulase domain-containing protein	G15
WP_015728645.1	1	11.5784	0.35	0.35	0.282	thiolase family protein	G20
WP_015728686.1	1	15.6946	0.43	0.43	0.377	metal ABC transporter permease	G6
WP_015728707.1	1	9.06601	0.61	0.39	0.206	FtsX-like permease family protein	G53
WP_015728743.1	1	10.0778	0.7	0.3	0.228	ABC-F family ATP-binding cassette domain-containing protein	G38
WP_015728803.1	1	11.6253	0.4	0.4	0.296	siphovirus Gp157 family protein	G19
WP_015728880.1	1	7.89963	0.31	0.31	0.224	peptide ABC transporter substrate-binding protein	G75
WP_015728979.1	1	8.01954	0.52	0.48	0.175	IS6 family transposase	G102
WP_015729011.1	1	8.97469	0.43	0.43	0.282	peptide deformylase	G47
WP_015729049.1	1	9.23807	0.33	0.33	0.288	PolC-type DNA polymerase III	G41
WP_015729078.1	1	8.20761	0.29	0.29	0.232	aspartate kinase	G62
WP_015729110.1	1	6.8962	0.66	0.34	0.194	toxic anion resistance protein	G124
WP_015729132.1	1	6.90309	0.64	0.36	-0.208	helicase C-terminal domain-containing protein	G112
WP_015729152.1	1	7.03905	0.24	0.24	-0.193	aromatic acid exporter family protein	G122
WP_015729247.1	1	8.50724	0.29	0.29	0.232	hypothetical protein	G60
WP_015729249.1	14	10.6402	0.615	0.385	0.204357	hypothetical protein	G33
WP_015729256.1	1	10.9245	0.44	0.44	0.314	DNA internalization-related competence protein ComEC/Rec2	G27
WP_015729279.1	1	7.05552	0.23	0.23	-0.2	AbrB family transcriptional regulator	G116
WP_015729287.1	1	8.35952	0.31	0.31	0.231	hypothetical protein	G64
WP_015729397.1	1	9.89279	0.58	0.42	0.204	heptaprenylglyceryl phosphate synthase	G57
WP_015729419.1	1	15.8069	0.66	0.34	0.262	MutS-related protein	G16
WP_015729522.1	1	8.83268	0.59	0.41	0.192	endonuclease/exonuclease/phosphatase family protein	G84
WP_015729536.1	1	18.2916	0.43	0.43	0.408	acyl-CoA dehydrogenase family protein	G9
WP_015729555.1	1	7.25337	0.31	0.31	0.211	VOC family protein	G103
WP_015729562.1	1	9.50031	0.27	0.27	0.255	YjiH family protein	G46
WP_015729570.1	1	6.84164	0.42	0.42	0.185	HAAS signaling domain-containing protein	G127
WP_015729616.1	1	7.86646	0.24	0.24	-0.195	MFS transporter	G97
WP_015729634.1	1	13.284	0.35	0.35	0.306	GTP pyrophosphokinase	G18
WP_015729702.1	1	9.56384	0.62	0.38	0.204	CynX/NimT family MFS transporter	G65
WP_015729711.1	1	11.3969	0.44	0.44	0.321	sensor histidine kinase	G29
WP_015729729.1	1	9.03858	0.28	0.28	0.247	ABC transporter substrate-binding protein	G52
WP_015729750.1	1	7.31785	0.29	0.29	0.217	arylamine N-acetyltransferase family protein	G99
WP_015729759.1	1	8.36856	0.68	0.32	0.184	pyridoxal phosphate-dependent decarboxylase family protein	G104
WP_015729798.1	1	8.08407	0.6	0.4	0.174	arginine repressor	G113
WP_037541929.1	1	10.0752	0.6	0.4	0.208	YxeA family protein	G54
WP_037543617.1	1	7.91009	0.24	0.24	-0.198	hypothetical protein	G100
WP_041613219.1	1	9.9393	0.22	0.22	0.286	S9 family peptidase	G40
WP_049770159.1	1	7.29328	0.29	0.29	0.232	S8 family serine peptidase	G101
WP_051144736.1	1	7.7986	0.22	0.22	0.235	phage tail protein	G80
WP_065354258.1	1	8.23582	0.64	0.36	0.179	hypothetical protein	G107
WP_065354366.1	1	10.3615	0.68	0.32	0.207	hypothetical protein	G51
WP_065354468.1	2	8.2652	0.235	0.235	-0.1855	phage tail spike protein	G72
ybaK	1	11.5768	0.38	0.38	0.287	Cys-tRNA(Pro) deacylase	G37
A6M57_RS13810	2	9.88273	0.41	0.41	0.215	KxYKxGKxW signal peptide domain-containing protein (Pseudo gene)	G30
DRC71_RS14155	1	7.59517	0.68	0.32	0.179	KxYKxGKxW signal peptide domain-containing protein (Pseudo gene)	G87
ligA	1	7.10182	0.64	0.36	0.185	DNA ligase	G98
mnmG	2	7.42946	0.25	0.25	-0.1955	tRNA uridine 5-carboxymethylaminomethyl modification	G73
nadE	1	6.83863	0.21	0.21	-0.186	NH(3)-dependent NAD(+) synthetase	G109
recX	1	7.24033	0.56	0.44	0.169	Regulatory protein RecX	G110
SPSINT_RS13265	44	14.7033	0.486136	0.486136	0.211045	KxYKxGKxW signal peptide domain-containing protein (pseudogene)	G11
WP_014614052.1	1	7.0278	0.52	0.48	0.184	helix-turn-helix domain-containing protein	G120
WP_015729203.1	1	7.26122	0.32	0.32	0.261	hypothetical protein	G81
WP_015729375.1	1	7.30892	0.55	0.45	0.17	glutamate-1-semialdehyde 2,1-aminomutase	G123
WP_015729376.1	1	7.40671	0.45	0.45	0.181	FUSC family protein	G118
WP_065354067.1	2	7.25493	0.28	0.28	-0.183	class I SAM-dependent methyltransferase	G105
WP_065354276.1	1	13.3233	0.35	0.35	0.308	hypothetical protein	G22
WP_070407302.1	1	8.60555	0.59	0.41	0.192	urease accessory protein (UreD)	G96
WP_096636731.1	1	13.3497	0.35	0.35	0.307	catalase	G23
WP_110149697.1	1	7.35164	0.23	0.23	-0.184	phage tail spike protein	G125
WP_110178912.1	1	6.92082	0.64	0.36	0.184	ATP-binding protein	G128
WP_198462612.1	1	8.84164	0.43	0.43	0.272	YPDG domain-containing protein	G56
WP_199273812.1	1	9.86967	0.64	0.36	0.206	type I restriction-modification system subunit M	G59
WP_230493186.1	1	7.23062	0.25	0.25	-0.185	GNAT family N-acetyltransferase	G126
WP_238402015.1	1	7.76195	0.23	0.23	-0.197	ATP-binding protein	G108
WP_241538448.1	1	6.98716	0.28	0.28	-0.18	hypothetical protein	G129
WP_410254278.1	5	9.2993	0.67	0.33	0.222	hypothetical protein	G34
WP_428947590.1	1	13.5969	0.4	0.4	0.319	phage tail spike protein	G21
WP_433978032.1	1	9.35164	0.41	0.41	0.209	KxYKxGKxW signal peptide domain-containing protein	G67
